# Supplementary material for: Hemoglobin α-derived peptides VD-hemopressin (α) and RVD-hemopressin (α) are involved in electroacupuncture inhibition of chronic pain
Source: Front Pharmacol. 2024 Oct 1;15:1439448. doi: 10.3389/fphar.2024.1439448 (PMC11473328; doi:10.3389/fphar.2024.1439448)
Supplement: Supplementary file 3 [file DataSheet1.xls]

gene_id	transcript_id(s)	EA-7-PAG_FPKM	EA-8-PAG_FPKM	EA-9-PAG_FPKM	OA-4-PAG_FPKM	OA-5-PAG_FPKM	OA-6-PAG_FPKM	Ve-1-PAG_FPKM	Ve-2-PAG_FPKM	Ve-3-PAG_FPKM	Symbol	Description	KEGG Orthology	GO Component	GO Function	GO Process	Blast nr
100568459	NR_038088	45582.66	54050.06	60070.14	59457.09	49605.15	49950.25	46028.38	62929.63	54609.64	Bc1	1	-	-	-	-	-
17196	NM_001025245,NM_001025251,NM_001025254,NM_001025255,NM_001025256,NM_001025258,NM_001025259,NM_010777	3171.55	2954.57	3060.63	3353.29	3159.06	3459.26	3414.45	3191.49	3430.31	Mbp	3	K17269|1|9e-143|510|mmu:17196|myelin basic protein	GO:0043231//intracellular membrane-bounded organelle;GO:0044297//cell body;GO:0043209//myelin sheath;GO:0033267;GO:0016020//membrane;GO:0043231//intracellular membrane-bounded organelle;GO:0044297//cell body;GO:0043209//myelin sheath;GO:0033267;GO:0016020//membrane;GO:0043231//intracellular membrane-bounded organelle;GO:0044297//cell body;GO:0043209//myelin sheath;GO:0033267;GO:0016020//membrane;…	GO:0005198//structural molecule activity;GO:0005198//structural molecule activity;GO:0019899//enzyme binding;GO:0005198//structural molecule activity;GO:0005198//structural molecule activity	GO:0008366//axon ensheathment;GO:0042221//response to chemical;GO:0007409//axonogenesis;GO:0008366//axon ensheathment;GO:0042221//response to chemical;GO:0007409//axonogenesis;GO:0008366//axon ensheathment;GO:0042221//response to chemical;GO:0007409//axonogenesis;GO:0008366//axon ensheathment;GO:0042221//response to chemical;GO:0007409//axonogenesis	gi|148677439|gb|EDL09386.1|/1.04271e-117/myelin basic protein, isoform CRA_e [Mus musculus]
14319	NM_010239,NR_073181	2877.95	2905.39	2864.20	3319.38	2887.38	2888.66	2945.55	2991.01	2746.30	Fth1	1	K00522|1|3e-102|374|ngi:103740332|ferritin heavy chain [EC:1.16.3.2]	GO:0043231//intracellular membrane-bounded organelle;GO:0043231//intracellular membrane-bounded organelle	GO:0003824//catalytic activity;GO:0005506//iron ion binding;GO:0003824//catalytic activity;GO:0005506//iron ion binding	GO:0044710;GO:0000041//transition metal ion transport;GO:0006879//cellular iron ion homeostasis;GO:0008285//negative regulation of cell proliferation;GO:0002376//immune system process;GO:0070265//necrotic cell death;GO:0044710;GO:0000041//transition metal ion transport;GO:0006879//cellular iron ion homeostasis;GO:0008285//negative regulation of cell proliferation;GO:0002376//immune system process…	gi|58477732|gb|AAH89817.1|/1.20934e-120/Fth1 protein [Rattus norvegicus]
14433	NM_001289726,NM_008084	1924.58	2026.55	1914.72	2222.87	1927.48	1949.40	1949.97	2060.78	1930.34	Gapdh	3	K00134|1|0.0|670|mmu:14433|glyceraldehyde 3-phosphate dehydrogenase [EC:1.2.1.12]	GO:0032991//macromolecular complex;GO:0016020//membrane;GO:0043231//intracellular membrane-bounded organelle;GO:0031988//membrane-bounded vesicle;GO:0005856//cytoskeleton;GO:0044444//cytoplasmic part;GO:0032991//macromolecular complex;GO:0016020//membrane;GO:0043231//intracellular membrane-bounded organelle;GO:0031988//membrane-bounded vesicle;GO:0005856//cytoskeleton;GO:0044444//cytoplasmic part	GO:0016620//oxidoreductase activity, acting on the aldehyde or oxo group of donors, NAD or NADP as acceptor;GO:0000166//nucleotide binding;GO:0016769//transferase activity, transferring nitrogenous groups;GO:0015631//tubulin binding;GO:0016620//oxidoreductase activity, acting on the aldehyde or oxo group of donors, NAD or NADP as acceptor;GO:0000166//nucleotide binding;GO:0016769//transferase act…	GO:0007010//cytoskeleton organization;GO:0070997//neuron death;GO:0031647//regulation of protein stability;GO:0012501//programmed cell death;GO:0006412//translation;GO:0006007//glucose catabolic process;GO:0018119//peptidyl-cysteine S-nitrosylation;GO:0044710;GO:1901698//response to nitrogen compound;GO:0034341//response to interferon-gamma;GO:0032502//developmental process;GO:0007010//cytoskelet…	gi|576080555|ref|NP_001276655.1|/0/glyceraldehyde-3-phosphate dehydrogenase isoform 1 [Mus musculus]
19215	NM_008963	1793.91	1300.63	1499.30	1342.86	1371.11	1366.97	804.55	1045.27	1303.42	Ptgds	2	K01830|1|1e-86|321|mmu:19215|prostaglandin-H2 D-isomerase [EC:5.3.99.2]	GO:0005635//nuclear envelope;GO:0005783//endoplasmic reticulum;GO:0044421	GO:0016860//intramolecular oxidoreductase activity;GO:0019840//isoprenoid binding	GO:0006693//prostaglandin metabolic process;GO:0042749//regulation of circadian sleep/wake cycle;GO:0031960//response to corticosteroid;GO:0051234//establishment of localization	gi|148676301|gb|EDL08248.1|/2.11194e-101/prostaglandin D2 synthase (brain), isoform CRA_a, partial [Mus musculus]
100463512	NM_001190732	1746.78	1728.65	1792.98	2163.48	1786.67	1779.81	1927.76	1899.25	2053.19	Gm20594	1	-	-	-	-	gi|299758462|ref|NP_001177661.1|/2.88622e-13/Mtrnr2-like [Mus musculus]
22187	NM_001313984,NM_011664	1484.75	1505.45	1459.69	1668.49	1405.08	1469.10	1375.70	1390.04	1450.56	Ubb	1	K08770|1|5e-163|576|oaa:100085779|ubiquitin C	-	-	-	-
11816	NM_001305819,NM_001305843,NM_001305844,NM_009696	1268.27	1240.50	1195.74	1304.89	1147.73	1240.43	1128.86	1216.37	1219.78	Apoe	1	K04524|1|5e-166|586|mmu:11816|apolipoprotein E	GO:0015630//microtubule cytoskeleton;GO:0009897//external side of plasma membrane;GO:0005768//endosome;GO:0043005//neuron projection;GO:0034385;GO:0044297//cell body;GO:0015630//microtubule cytoskeleton;GO:0009897//external side of plasma membrane;GO:0005768//endosome;GO:0043005//neuron projection;GO:0034385;GO:0044297//cell body;GO:0015630//microtubule cytoskeleton;GO:0009897//external side of p…	GO:0008289//lipid binding;GO:0046872//metal ion binding;GO:0042802//identical protein binding;GO:0070325//lipoprotein particle receptor binding;GO:0008047//enzyme activator activity;GO:0008092//cytoskeletal protein binding;GO:0042277//peptide binding;GO:0015248//sterol transporter activity;GO:0046983//protein dimerization activity;GO:0071814;GO:0005539//glycosaminoglycan binding;GO:0008289//lipid…	GO:0030163//protein catabolic process;GO:0050880//regulation of blood vessel size;GO:0036315//cellular response to sterol;GO:0031103//axon regeneration;GO:0006182//cGMP biosynthetic process;GO:0010596//negative regulation of endothelial cell migration;GO:0006875//cellular metal ion homeostasis;GO:0070555//response to interleukin-1;GO:0010543//regulation of platelet activation;GO:0055092//sterol h…	gi|163644329|ref|NP_033826.2|/4.49125e-165/apolipoprotein E precursor [Mus musculus]
14683	NM_001077507,NM_001077510,NM_001310083,NM_001310085,NM_010309,NM_019690,NM_022000,NM_201616,NM_201617,NM_201618,NR_003258	1236.66	1228.74	1153.82	1378.24	1186.34	1164.07	1212.90	1203.81	1183.92	Gnas	2	K04632|1|0.0|711|mmu:14683|guanine nucleotide-binding protein G(s) subunit alpha	-	-	-	gi|117959928|ref|NP_001070978.1|/0/protein GNAS isoform GNASS [Mus musculus]
20614	NM_001291056,NM_011428	1224.76	1232.55	1254.19	1344.80	1245.51	1237.63	1245.75	1279.22	1297.52	Snap25	3	K18211|1|4e-112|408|aam:106490461|synaptosomal-associated protein 25	GO:0043231//intracellular membrane-bounded organelle;GO:0030426//growth cone;GO:0044297//cell body;GO:0031252//cell leading edge;GO:0005856//cytoskeleton;GO:0031082;GO:0005887//integral component of plasma membrane;GO:0031201//SNARE complex;GO:0043231//intracellular membrane-bounded organelle;GO:0030426//growth cone;GO:0044297//cell body;GO:0031252//cell leading edge;GO:0005856//cytoskeleton;GO:0…	GO:0005267//potassium channel activity;GO:0008092//cytoskeletal protein binding;GO:0019905//syntaxin binding;GO:0005267//potassium channel activity;GO:0008092//cytoskeletal protein binding;GO:0019905//syntaxin binding	GO:0015980//energy derivation by oxidation of organic compounds;GO:0007613//memory;GO:0006835//dicarboxylic acid transport;GO:0007269//neurotransmitter secretion;GO:0006904//vesicle docking involved in exocytosis;GO:0050796//regulation of insulin secretion;GO:0048667//cell morphogenesis involved in neuron differentiation;GO:0007416//synapse assembly;GO:0015980//energy derivation by oxidation of o…	gi|537150989|gb|ERE71497.1|/2.18588e-115/synaptosomal-associated protein 25 [Cricetulus griseus]
13602	NM_010097	1221.12	1215.03	1213.20	1207.53	1163.66	1256.03	1232.46	1298.07	1227.03	Sparcl1	4	K12819|1|1e-10|72.0|dvi:Dvir_GJ26298|pre-mRNA-processing factor SLU7;K08136|2|9e-10|68.9|cfa:482676|sparc/osteonectin, cwcv and kazal-like domains proteoglycan (testican)	GO:0044421;GO:0031012//extracellular matrix	GO:0046872//metal ion binding	GO:0007154//cell communication	gi|74145004|dbj|BAE22205.1|/0/unnamed protein product [Mus musculus]
13627	NM_010106	1219.13	1293.21	1203.09	1304.32	1123.64	1179.99	1197.26	1203.28	1208.31	Eef1a1	2	K03231|1|0.0|961|oas:105613550|elongation factor 1-alpha	GO:0016020//membrane;GO:0043231//intracellular membrane-bounded organelle;GO:0044297//cell body;GO:0043234//protein complex;GO:0044444//cytoplasmic part	GO:0032550;GO:0017111//nucleoside-triphosphatase activity;GO:0008135//translation factor activity, RNA binding;GO:0019900//kinase binding	GO:0006351//transcription, DNA-templated;GO:0006412//translation;GO:0006915//apoptotic process;GO:0009154//purine ribonucleotide catabolic process	gi|803119291|ref|XP_012040812.1|/0/PREDICTED: elongation factor 1-alpha 1-like isoform X1 [Ovis aries]
232975	NM_001290469	1214.61	1174.49	1164.01	1196.00	1202.24	1257.89	1211.55	1184.40	1165.37	Atp1a3	1	K01539|1|0.0|1930|mmu:232975|sodium/potassium-transporting ATPase subunit alpha [EC:3.6.3.9]	GO:0043005//neuron projection;GO:0043231//intracellular membrane-bounded organelle;GO:0005887//integral component of plasma membrane	GO:0032550;GO:0008556//potassium-transporting ATPase activity;GO:0043169//cation binding	GO:0042221//response to chemical;GO:0007626//locomotory behavior;GO:0007611//learning or memory;GO:0030001//metal ion transport;GO:0009152//purine ribonucleotide biosynthetic process;GO:0007632//visual behavior;GO:0007215//glutamate receptor signaling pathway	gi|148692349|gb|EDL24296.1|/0/ATPase, Na+/K+ transporting, alpha 3 polypeptide, isoform CRA_a, partial [Mus musculus]
12876	NM_013494	1133.83	1035.77	1071.98	1205.47	1010.46	1062.62	999.11	996.44	969.01	Cpe	4	K01294|1|0.0|837|mmu:12876|carboxypeptidase E [EC:3.4.17.10]	GO:0043005//neuron projection;GO:0030133//transport vesicle;GO:0030141//secretory granule;GO:0043025//neuronal cell body;GO:0044425;GO:0044421	GO:0046914//transition metal ion binding;GO:0005515//protein binding;GO:0008235//metalloexopeptidase activity	GO:0007186//G-protein coupled receptor signaling pathway;GO:0051093//negative regulation of developmental process;GO:0006518//peptide metabolic process;GO:0003208//cardiac ventricle morphogenesis;GO:0036211//protein modification process;GO:0016486//peptide hormone processing	gi|22203763|ref|NP_038522.2|/0/carboxypeptidase E preproprotein [Mus musculus]
15481	NM_031165	1106.46	1148.87	1157.15	1234.01	1175.45	1190.18	1179.23	1244.16	1229.14	Hspa8	4	K03283|1|0.0|1129|cjc:100389824|heat shock 70kDa protein 1/8	GO:0031981//nuclear lumen;GO:0044297//cell body;GO:0030665//clathrin-coated vesicle membrane;GO:0048770;GO:0043234//protein complex;GO:0042995//cell projection;GO:0030529//intracellular ribonucleoprotein complex	GO:0032550;GO:0005515//protein binding;GO:0016887//ATPase activity	GO:0006351//transcription, DNA-templated;GO:0035966//response to topologically incorrect protein;GO:0006396//RNA processing;GO:0048193//Golgi vesicle transport;GO:0009154//purine ribonucleotide catabolic process;GO:0001505//regulation of neurotransmitter levels;GO:0051084//'de novo' posttranslational protein folding;GO:0007049//cell cycle	gi|676282501|gb|KFO35963.1|/0/Heat shock cognate 71 kDa protein [Fukomys damarensis]
11674	NM_001177307,NM_001177308,NM_007438	1016.00	1037.32	1005.20	1090.44	975.92	1013.52	960.61	1001.89	991.01	Aldoa	1	K01623|1|0.0|692|xla:100037142|fructose-bisphosphate aldolase, class I [EC:4.1.2.13]	GO:0043231//intracellular membrane-bounded organelle;GO:0031988//membrane-bounded vesicle;GO:0005856//cytoskeleton;GO:0043231//intracellular membrane-bounded organelle;GO:0031988//membrane-bounded vesicle;GO:0005856//cytoskeleton;GO:0043231//intracellular membrane-bounded organelle;GO:0031988//membrane-bounded vesicle;GO:0005856//cytoskeleton	GO:0005515//protein binding;GO:0016832//aldehyde-lyase activity;GO:0048029//monosaccharide binding;GO:0005515//protein binding;GO:0016832//aldehyde-lyase activity;GO:0048029//monosaccharide binding;GO:0005515//protein binding;GO:0016832//aldehyde-lyase activity;GO:0048029//monosaccharide binding	GO:0022604//regulation of cell morphogenesis;GO:0009152//purine ribonucleotide biosynthetic process;GO:0006007//glucose catabolic process;GO:0006936//muscle contraction;GO:0019725//cellular homeostasis;GO:0022604//regulation of cell morphogenesis;GO:0009152//purine ribonucleotide biosynthetic process;GO:0006007//glucose catabolic process;GO:0006936//muscle contraction;GO:0019725//cellular homeost…	gi|293597567|ref|NP_001170778.1|/0/fructose-bisphosphate aldolase A isoform 1 precursor [Mus musculus]
12709	NM_021273	995.44	922.36	971.76	1037.83	931.63	987.53	928.58	939.61	886.69	Ckb	4	K00933|1|0.0|745|mmu:12709|creatine kinase [EC:2.7.3.2]	GO:0043231//intracellular membrane-bounded organelle;GO:0016020//membrane	GO:0032550;GO:0016301//kinase activity	GO:0007417//central nervous system development;GO:0006599;GO:0030320//cellular monovalent inorganic anion homeostasis	gi|10946574|ref|NP_067248.1|/0/creatine kinase B-type [Mus musculus]
18823	NM_001290561,NM_001290562,NM_011123	972.64	973.96	1004.96	1067.75	1052.91	1113.10	1122.71	1018.08	1149.69	Plp1	1	K17271|1|4e-162|575|cfr:102504737|myelin proteolipid protein	GO:0016021//integral component of membrane;GO:0044464;GO:0016021//integral component of membrane;GO:0044464;GO:0016021//integral component of membrane;GO:0044464	GO:0005488//binding;GO:0005198//structural molecule activity;GO:0005488//binding;GO:0005198//structural molecule activity;GO:0005488//binding;GO:0005198//structural molecule activity	GO:0008366//axon ensheathment;GO:0007267//cell-cell signaling;GO:0007166//cell surface receptor signaling pathway;GO:0001676//long-chain fatty acid metabolic process;GO:0021700//developmental maturation;GO:0010467//gene expression;GO:0014003//oligodendrocyte development;GO:0008366//axon ensheathment;GO:0007267//cell-cell signaling;GO:0007166//cell surface receptor signaling pathway;GO:0001676//lo…	gi|521027133|gb|EPQ08921.1|/1.60151e-161/Myelin proteolipid protein [Myotis brandtii]
14645	NM_008131	908.00	816.70	800.11	805.09	838.04	813.80	796.60	828.49	804.35	Glul	4	K01915|1|0.0|788|mmu:14645|glutamine synthetase [EC:6.3.1.2]	GO:0032991//macromolecular complex;GO:0043025//neuronal cell body;GO:0033267;GO:0005783//endoplasmic reticulum	GO:0046914//transition metal ion binding;GO:0045502//dynein binding;GO:0032550;GO:0016597//amino acid binding;GO:0016211;GO:0016831//carboxy-lyase activity	GO:0006541//glutamine metabolic process;GO:0050796//regulation of insulin secretion;GO:0035249//synaptic transmission, glutamatergic;GO:0008284//positive regulation of cell proliferation;GO:0051259//protein oligomerization;GO:0009746;GO:0001505//regulation of neurotransmitter levels;GO:0006536//glutamate metabolic process	gi|31982332|ref|NP_032157.2|/0/glutamine synthetase [Mus musculus]
268373	NM_008907	881.57	898.86	918.50	1103.86	831.00	882.51	912.72	896.56	987.46	Ppia	1	K03767|1|3e-94|279|cge:103159182|peptidyl-prolyl cis-trans isomerase A (cyclophilin A) [EC:5.2.1.8]	GO:0043231//intracellular membrane-bounded organelle;GO:0044444//cytoplasmic part	GO:0005488//binding;GO:0016859//cis-trans isomerase activity	GO:0019079//viral genome replication;GO:0006996//organelle organization;GO:0009306//protein secretion;GO:0030154//cell differentiation	gi|913486493|ref|XP_005343481.2|/2.69068e-94/PREDICTED: peptidyl-prolyl cis-trans isomerase A-like [Microtus ochrogaster]
13010	NM_009976	824.46	786.95	817.53	951.44	792.60	806.19	769.52	766.22	813.88	Cst3	4	K13899|1|6e-65|249|mmu:13010|cystatin-C	-	-	-	-
18746	NM_001253883,NM_011099	740.86	737.47	726.81	728.12	709.14	726.62	724.80	751.69	724.43	Pkm	1	K00873|1|0.0|1048|xla:100037030|pyruvate kinase [EC:2.7.1.40]	GO:0043231//intracellular membrane-bounded organelle;GO:0031988//membrane-bounded vesicle;GO:0016020//membrane;GO:0043231//intracellular membrane-bounded organelle;GO:0031988//membrane-bounded vesicle;GO:0044444//cytoplasmic part	GO:0016301//kinase activity;GO:0032550;GO:0031420;GO:0016301//kinase activity;GO:0032550;GO:0031420	GO:0042246//tissue regeneration;GO:0009152//purine ribonucleotide biosynthetic process;GO:0006007//glucose catabolic process;GO:0006090//pyruvate metabolic process;GO:0009887//organ morphogenesis;GO:0008219//cell death;GO:0042246//tissue regeneration;GO:0014854//response to inactivity;GO:0009152//purine ribonucleotide biosynthetic process;GO:0006007//glucose catabolic process;GO:0006090//pyruvate…	gi|564364019|ref|XP_006243249.1|/0/PREDICTED: pyruvate kinase PKM isoform X1 [Rattus norvegicus]
11931	NM_009721	738.95	765.54	750.97	803.38	753.18	719.66	787.50	761.59	781.81	Atp1b1	6	K01540|1|6e-160|567|mmu:11931|sodium/potassium-transporting ATPase subunit beta	GO:0005887//integral component of plasma membrane	GO:0005488//binding;GO:0008556//potassium-transporting ATPase activity	GO:0044763;GO:0002376//immune system process;GO:0007599//hemostasis;GO:0030001//metal ion transport;GO:0001701//in utero embryonic development;GO:0006950//response to stress	gi|6753138|ref|NP_033851.1|/5.32481e-159/sodium/potassium-transporting ATPase subunit beta-1 [Mus musculus]
11947	NM_016774	724.85	734.30	735.61	805.19	692.07	709.65	721.35	737.83	724.32	Atp5b	3	K02133|1|0.0|919|mmu:11947|F-type H+-transporting ATPase subunit beta [EC:3.6.3.14]	GO:0005759//mitochondrial matrix;GO:0000275//mitochondrial proton-transporting ATP synthase complex, catalytic core F(1)	GO:0042287//MHC protein binding;GO:0032550;GO:0019829//cation-transporting ATPase activity;GO:0038024//cargo receptor activity;GO:0046872//metal ion binding	GO:0015988//energy coupled proton transmembrane transport, against electrochemical gradient;GO:0006929//substrate-dependent cell migration;GO:0022900//electron transport chain;GO:0006754//ATP biosynthetic process;GO:0006897//endocytosis;GO:0009154//purine ribonucleotide catabolic process;GO:0030641//regulation of cellular pH;GO:0048646//anatomical structure formation involved in morphogenesis;GO:…	gi|31980648|ref|NP_058054.2|/0/ATP synthase subunit beta, mitochondrial precursor [Mus musculus]
15516	NM_008302	680.94	679.46	645.91	717.45	673.82	707.94	673.11	726.93	704.38	Hsp90ab1	3	K04079|1|0.0|1214|pale:102887985|molecular chaperone HtpG	GO:0005903//brush border;GO:0043234//protein complex;GO:0044459;GO:0048770	GO:0030234//enzyme regulator activity;GO:0005102//receptor binding;GO:0019900//kinase binding;GO:0032551;GO:0032550;GO:0019904//protein domain specific binding;GO:0032558//adenyl deoxyribonucleotide binding	GO:0031330;GO:0070670//response to interleukin-4;GO:0006809//nitric oxide biosynthetic process;GO:0014070//response to organic cyclic compound;GO:0006970//response to osmotic stress;GO:0000060//protein import into nucleus, translocation;GO:0043393//regulation of protein binding;GO:0008361//regulation of cell size;GO:0001959//regulation of cytokine-mediated signaling pathway;GO:0035966//response t…	gi|586556217|ref|XP_006926551.1|/0/PREDICTED: heat shock protein HSP 90-beta [Pteropus alecto]
11820	NM_001198823,NM_001198824,NM_001198825,NM_001198826,NM_007471	633.57	629.01	615.70	631.99	578.46	655.51	628.86	619.57	633.04	App	1	K04520|1|0.0|755|cge:100689222|amyloid beta A4 protein	GO:0031224//intrinsic component of membrane;GO:0031982//vesicle;GO:0012505//endomembrane system;GO:0043231//intracellular membrane-bounded organelle;GO:0045202//synapse;GO:0005819//spindle;GO:0030425//dendrite;GO:0044444//cytoplasmic part;GO:0031224//intrinsic component of membrane;GO:0031982//vesicle;GO:0012505//endomembrane system;GO:0043231//intracellular membrane-bounded organelle;GO:0045202/…	GO:0005102//receptor binding;GO:0046872//metal ion binding;GO:0005539//glycosaminoglycan binding;GO:0008047//enzyme activator activity;GO:0019904//protein domain specific binding;GO:0003676//nucleic acid binding;GO:0004866//endopeptidase inhibitor activity;GO:0005102//receptor binding;GO:0046872//metal ion binding;GO:0005539//glycosaminoglycan binding;GO:0008047//enzyme activator activity;GO:0019…	GO:0016198//axon choice point recognition;GO:0007631//feeding behavior;GO:0007215//glutamate receptor signaling pathway;GO:0007416//synapse assembly;GO:0007268//chemical synaptic transmission;GO:0042551//neuron maturation;GO:0007420//brain development;GO:0043062//extracellular structure organization;GO:0016125//sterol metabolic process;GO:0035264//multicellular organism growth;GO:0032469//endopla…	gi|13529548|gb|AAH05490.1|/0/App protein, partial [Mus musculus]
13628	NM_007906	630.87	601.14	574.80	580.66	554.20	585.50	553.53	605.50	551.19	Eef1a2	2	K03231|1|0.0|912|rno:24799|elongation factor 1-alpha	GO:0043231//intracellular membrane-bounded organelle;GO:0044297//cell body;GO:0043234//protein complex	GO:0032550;GO:0017111//nucleoside-triphosphatase activity;GO:0008135//translation factor activity, RNA binding	GO:0042221//response to chemical;GO:0006412//translation;GO:0006915//apoptotic process;GO:0009154//purine ribonucleotide catabolic process	gi|913508551|ref|XP_013207515.1|/0/PREDICTED: elongation factor 1-alpha 2 [Microtus ochrogaster]
19156	NM_001146120,NM_001146121,NM_001146122,NM_001146123,NM_001146124,NM_011179	622.11	575.71	593.28	615.42	588.38	559.19	573.52	563.38	588.78	Psap	1	K12382|1|0.0|1071|mmu:19156|saposin	GO:0000323//lytic vacuole;GO:0044421;GO:0000323//lytic vacuole;GO:0044421;GO:0000323//lytic vacuole;GO:0044421;GO:0000323//lytic vacuole;GO:0044421;GO:0000323//lytic vacuole;GO:0044421;GO:0000323//lytic vacuole;GO:0044421	-	GO:0006643//membrane lipid metabolic process;GO:0040007//growth;GO:0003006//developmental process involved in reproduction;GO:0010033//response to organic substance;GO:0000165//MAPK cascade;GO:0006643//membrane lipid metabolic process;GO:0040007//growth;GO:0003006//developmental process involved in reproduction;GO:0010033//response to organic substance;GO:0000165//MAPK cascade;GO:0006643//membran…	gi|225735651|ref|NP_001139593.1|/0/prosaposin isoform C precursor [Mus musculus]
12313	NM_001313934,NM_009790	615.51	599.98	627.88	648.93	585.16	579.44	596.40	598.24	604.03	Calm1	5	K02183|1|9e-79|298|shr:100935134|calmodulin	-	-	-	-
12314	NM_007589	614.44	666.07	696.59	779.59	619.17	613.10	632.84	676.60	668.48	Calm2	5	K02183|1|4e-79|297|pbi:103052604|calmodulin	-	-	-	gi|795288784|ref|XP_011821160.1|/2.78756e-93/PREDICTED: calmodulin isoform X1 [Mandrillus leucophaeus]
13629	NM_007907	608.07	624.26	573.56	562.63	558.88	619.63	580.98	566.35	545.79	Eef2	2	K03234|1|0.0|1670|xla:100505433|elongation factor 2	GO:0030529//intracellular ribonucleoprotein complex	GO:0017111//nucleoside-triphosphatase activity;GO:0032550;GO:0008135//translation factor activity, RNA binding	GO:0006412//translation;GO:0009154//purine ribonucleotide catabolic process	gi|33859482|ref|NP_031933.1|/0/elongation factor 2 [Mus musculus]
29811	NM_001145959,NM_013864	601.57	563.48	565.33	636.36	588.69	583.14	599.64	593.45	575.73	Ndrg2	1	K18266|1|4e-95|351|cmy:102943732|protein NDRG1	GO:0005815//microtubule organizing center;GO:0043005//neuron projection;GO:0031981//nuclear lumen;GO:0044444//cytoplasmic part;GO:0005815//microtubule organizing center;GO:0043005//neuron projection;GO:0031981//nuclear lumen;GO:0044444//cytoplasmic part	-	GO:0048869//cellular developmental process;GO:0048731//system development;GO:0043409//negative regulation of MAPK cascade;GO:0008285//negative regulation of cell proliferation;GO:0007166//cell surface receptor signaling pathway;GO:0001817//regulation of cytokine production;GO:0048869//cellular developmental process;GO:0048731//system development;GO:0043409//negative regulation of MAPK cascade;GO:…	gi|225543196|ref|NP_001139431.1|/0/protein NDRG2 isoform 2 [Mus musculus]
11803	NM_007467	594.04	590.48	592.10	626.30	599.62	633.28	582.85	588.97	600.32	Aplp1	3	K05639|1|0.0|1122|mmu:11803|amyloid-like protein 1	GO:0043231//intracellular membrane-bounded organelle;GO:0031224//intrinsic component of membrane;GO:0044444//cytoplasmic part	GO:0031690//adrenergic receptor binding;GO:0046872//metal ion binding;GO:0005539//glycosaminoglycan binding	GO:0071870//cellular response to catecholamine stimulus;GO:0012501//programmed cell death;GO:0006412//translation;GO:0031124//mRNA 3'-end processing;GO:0022610;GO:0016192//vesicle-mediated transport;GO:0007420//brain development;GO:0006171//cAMP biosynthetic process;GO:0043062//extracellular structure organization	gi|85861186|ref|NP_031493.2|/0/amyloid-like protein 1 precursor [Mus musculus]
22142	NM_011653	592.07	640.36	616.14	703.60	611.29	649.83	668.90	619.49	655.22	Tuba1a	2	K07374|1|0.0|859|dre:573216|tubulin alpha	GO:0005874//microtubule;GO:0044444//cytoplasmic part	GO:0005198//structural molecule activity;GO:0032550;GO:0017111//nucleoside-triphosphatase activity;GO:0046983//protein dimerization activity	GO:0007010//cytoskeleton organization;GO:0006458//'de novo' protein folding;GO:0044772//mitotic cell cycle phase transition;GO:0044765//single-organism transport;GO:0043623//cellular protein complex assembly;GO:0009154//purine ribonucleotide catabolic process	gi|6755901|ref|NP_035783.1|/0/tubulin alpha-1A chain [Mus musculus]
11932	NM_013415	568.89	506.08	509.80	600.25	572.90	554.34	556.97	588.25	536.85	Atp1b2	5	K01540|1|6e-173|610|mmu:11932|sodium/potassium-transporting ATPase subunit beta	GO:0005887//integral component of plasma membrane;GO:0044424	-	GO:0022610;GO:0030001//metal ion transport	gi|7242138|ref|NP_038201.1|/4.90565e-172/sodium/potassium-transporting ATPase subunit beta-2 [Mus musculus]
20692	NM_001290817,NM_009242	561.43	549.86	527.27	549.83	545.33	533.63	542.52	523.26	542.06	Sparc	1	K12819|1|3e-15|86.7|dvi:Dvir_GJ26298|pre-mRNA-processing factor SLU7;K08136|2|3e-10|70.1|mze:101473691|sparc/osteonectin, cwcv and kazal-like domains proteoglycan (testican)	GO:0031091//platelet alpha granule;GO:0005578//proteinaceous extracellular matrix;GO:0031091//platelet alpha granule;GO:0005578//proteinaceous extracellular matrix	GO:0005515//protein binding;GO:0046872//metal ion binding;GO:0005515//protein binding;GO:0046872//metal ion binding	GO:0070848//response to growth factor;GO:0001501//skeletal system development;GO:0009611//response to wounding;GO:0007599//hemostasis;GO:0043583//ear development;GO:0008283//cell proliferation;GO:0046683//response to organophosphorus;GO:0006887//exocytosis;GO:0007154//cell communication;GO:0033273//response to vitamin;GO:0010038//response to metal ion;GO:0030323//respiratory tube development;GO:0…	gi|595763503|ref|NP_001277746.1|/7.09422e-167/SPARC isoform 2 precursor [Mus musculus]
12315	NM_007590	559.20	559.70	572.32	616.04	577.58	572.32	561.22	560.95	573.10	Calm3	3	K02183|1|1e-78|296|cmk:103189661|calmodulin	-	-	-	gi|744616901|ref|XP_010996006.1|/5.30411e-83/PREDICTED: calmodulin [Camelus dromedarius]
20054	NM_001310726,NM_009091	558.76	591.14	556.62	596.60	509.00	574.88	526.88	522.66	510.93	Rps15	1	K02958|1|9e-49|194|oaa:100082820|small subunit ribosomal protein S15e	-	-	-	gi|620981188|ref|XP_001513459.3|/3.03998e-47/PREDICTED: 40S ribosomal protein S15, partial [Ornithorhynchus anatinus]
22190	NM_019639	543.67	520.18	493.78	497.86	491.61	521.79	477.84	493.26	490.06	Ubc	4	K08770|1|0.0|1425|mmu:22190|ubiquitin C	GO:0043231//intracellular membrane-bounded organelle	-	GO:0019941//modification-dependent protein catabolic process;GO:0019725//cellular homeostasis	gi|157671923|ref|NP_062613.3|/0/polyubiquitin-C [Mus musculus]
20250	NM_009128	541.91	538.05	533.34	523.29	568.83	583.27	593.48	544.48	563.52	Scd2	2	K00507|1|0.0|754|mmu:20250|stearoyl-CoA desaturase (Delta-9 desaturase) [EC:1.14.19.1]	GO:0031224//intrinsic component of membrane;GO:0043231//intracellular membrane-bounded organelle;GO:0031090//organelle membrane	GO:0046914//transition metal ion binding;GO:0016215//acyl-CoA desaturase activity	GO:0008366//axon ensheathment;GO:0006631//fatty acid metabolic process	gi|188219606|ref|NP_033154.2|/0/acyl-CoA desaturase 2 [Mus musculus]
11739	NM_007450	538.41	546.39	553.20	633.30	522.78	541.06	537.14	543.59	541.81	Slc25a4	4	K05863|1|4e-162|573|mmu:11739|solute carrier family 25 (mitochondrial adenine nucleotide translocator), member 4/5/6/31	GO:0031224//intrinsic component of membrane;GO:0031966//mitochondrial membrane;GO:0019866//organelle inner membrane	GO:0005515//protein binding;GO:0015297//antiporter activity	GO:0006915//apoptotic process;GO:0032411//positive regulation of transporter activity;GO:0070265//necrotic cell death;GO:0051933	gi|148747424|ref|NP_031476.3|/3.27837e-161/ADP/ATP translocase 1 [Mus musculus]
22153	NM_009451	537.95	568.52	527.46	610.70	557.44	613.95	556.22	545.47	573.35	Tubb4a	3	K07375|1|0.0|830|ssc:100736584|tubulin beta	GO:0032991//macromolecular complex;GO:0016020//membrane;GO:0043231//intracellular membrane-bounded organelle;GO:0015630//microtubule cytoskeleton;GO:0044297//cell body;GO:0033267;GO:0044444//cytoplasmic part	GO:0005198//structural molecule activity;GO:0032550;GO:0017111//nucleoside-triphosphatase activity	GO:0006458//'de novo' protein folding;GO:0044772//mitotic cell cycle phase transition;GO:0043623//cellular protein complex assembly;GO:0009154//purine ribonucleotide catabolic process	gi|574584811|ref|NP_001276056.1|/0/tubulin beta-4A chain isoform 2 [Homo sapiens]
58243	NM_021432	533.26	561.05	576.53	613.76	548.44	545.97	581.85	559.06	566.33	Nap1l5	2	K11283|1|6e-56|221|mmu:58243|nucleosome assembly protein 1-like 5	-	-	-	-
52696	NM_001293683,NM_001293684,NM_025635	530.24	548.91	556.49	597.41	543.64	498.03	575.29	535.61	561.09	Zwint	4	K19943|1|1e-125|452|mmu:52696|ZW10 interactor	GO:0000776//kinetochore;GO:0043005//neuron projection;GO:0043231//intracellular membrane-bounded organelle	GO:0005515//protein binding	GO:0051234//establishment of localization;GO:0000075//cell cycle checkpoint;GO:0000087//mitotic M phase	gi|21326440|ref|NP_079911.1|/1.55183e-124/ZW10 interactor [Mus musculus]
16572	NM_001039000,NM_008447	524.15	503.78	505.60	459.83	485.22	531.49	487.04	517.89	496.26	Kif5a	4	K10396|1|0.0|1826|mmu:16572|kinesin family member 5	GO:0005875//microtubule associated complex;GO:0030424//axon;GO:0044297//cell body;GO:0044444//cytoplasmic part;GO:0005875//microtubule associated complex;GO:0030424//axon;GO:0044297//cell body;GO:0044444//cytoplasmic part	GO:0032550;GO:0003774//motor activity;GO:0015631//tubulin binding;GO:0032550;GO:0003774//motor activity;GO:0015631//tubulin binding	GO:0007267//cell-cell signaling;GO:0002478;GO:0006928//movement of cell or subcellular component;GO:0007599//hemostasis;GO:0007267//cell-cell signaling;GO:0002478;GO:0006928//movement of cell or subcellular component;GO:0007599//hemostasis	gi|60360518|dbj|BAD90503.1|/0/mKIAA4086 protein [Mus musculus]
22143	NM_011654	518.76	484.12	516.21	574.38	493.73	519.90	515.22	505.15	489.94	Tuba1b	2	K07374|1|0.0|853|xtr:100038108|tubulin alpha	GO:0005874//microtubule	GO:0005198//structural molecule activity;GO:0032550;GO:0017111//nucleoside-triphosphatase activity	GO:0007010//cytoskeleton organization;GO:0006458//'de novo' protein folding;GO:0044765//single-organism transport;GO:0043623//cellular protein complex assembly;GO:0009154//purine ribonucleotide catabolic process;GO:0070670//response to interleukin-4	gi|34740335|ref|NP_035784.1|/0/tubulin alpha-1B chain [Mus musculus]
15519	NM_010480	517.93	499.04	543.61	580.06	513.99	522.98	546.13	568.78	548.69	Hsp90aa1	5	K04079|1|0.0|1244|mmu:15519|molecular chaperone HtpG	GO:0032991//macromolecular complex;GO:0005903//brush border;GO:0044459;GO:0048770;GO:0044297//cell body	GO:0030234//enzyme regulator activity;GO:0005102//receptor binding;GO:0019900//kinase binding;GO:0032551;GO:0019902//phosphatase binding;GO:0017111//nucleoside-triphosphatase activity;GO:0032550;GO:0042802//identical protein binding;GO:0019904//protein domain specific binding;GO:0032558//adenyl deoxyribonucleotide binding;GO:0003723//RNA binding	GO:0043623//cellular protein complex assembly;GO:0006809//nitric oxide biosynthetic process;GO:0006626//protein targeting to mitochondrion;GO:0010658;GO:0006970//response to osmotic stress;GO:0045065//cytotoxic T cell differentiation;GO:0016477//cell migration;GO:0009154//purine ribonucleotide catabolic process;GO:0045989//positive regulation of striated muscle contraction;GO:0000060//protein imp…	gi|74147335|dbj|BAE27553.1|/0/unnamed protein product [Mus musculus]
104069	NM_033610	506.14	502.30	487.89	567.18	470.64	526.59	477.30	526.62	497.67	Sncb	2	K04528|1|4e-28|128|xtr:100038302|alpha-synuclein	GO:0031981//nuclear lumen;GO:0044297//cell body;GO:0033267	GO:0046872//metal ion binding;GO:0015631//tubulin binding	GO:0007267//cell-cell signaling;GO:0016043//cellular component organization;GO:0043066//negative regulation of apoptotic process;GO:0006584//catecholamine metabolic process	gi|970705124|ref|XP_015090439.1|/1.78658e-43/PREDICTED: beta-synuclein [Vicugna pacos]
12631	NM_007687	503.86	512.47	506.57	584.14	512.89	508.74	497.64	541.89	550.66	Cfl1	5	K05765|1|5e-107|390|bacu:102998574|cofilin	-	-	-	-
11984	NM_009729	501.51	476.66	483.61	589.46	487.99	477.22	500.63	486.52	467.65	Atp6v0c	3	K02155|1|3e-72|247|cge:100772184|V-type H+-transporting ATPase 16kDa proteolipid subunit	GO:0005774//vacuolar membrane;GO:0000323//lytic vacuole;GO:0031224//intrinsic component of membrane;GO:0033176//proton-transporting V-type ATPase complex	GO:0044389//ubiquitin-like protein ligase binding;GO:0042626//ATPase activity, coupled to transmembrane movement of substances;GO:0015077//monovalent inorganic cation transmembrane transporter activity	GO:0015988//energy coupled proton transmembrane transport, against electrochemical gradient;GO:0051452//intracellular pH reduction;GO:0035751//regulation of lysosomal lumen pH	gi|148699288|gb|EDL31235.1|/2.38785e-85/mCG22073 [Mus musculus]
11465	NM_001313923,NM_009609	500.84	486.72	462.25	496.09	459.49	461.97	483.12	461.88	459.64	Actg1	1	K05692|1|0.0|761|acs:100564373|actin beta/gamma 1	-	-	-	-
268449	NM_207523	496.24	550.15	569.04	644.87	527.40	507.75	519.14	584.34	598.30	Rpl23a	2	K02893|1|2e-66|253|aam:106487794|large subunit ribosomal protein L23Ae	GO:0043231//intracellular membrane-bounded organelle;GO:0043234//protein complex;GO:0015934//large ribosomal subunit	GO:0003723//RNA binding;GO:0005198//structural molecule activity;GO:0036094//small molecule binding	GO:0006412//translation;GO:0019080;GO:0000956//nuclear-transcribed mRNA catabolic process;GO:0006613//cotranslational protein targeting to membrane	gi|351710149|gb|EHB13068.1|/4.41582e-69/60S ribosomal protein L23a [Heterocephalus glaber]
20646	NM_001082961,NM_001082962,NM_013670	495.92	492.65	520.35	571.86	483.86	493.02	493.46	515.19	490.83	Snrpn	1	K11100|1|6e-64|248|cjc:103787208|small nuclear ribonucleoprotein N	GO:0030532//small nuclear ribonucleoprotein complex;GO:0030532//small nuclear ribonucleoprotein complex;GO:0030532//small nuclear ribonucleoprotein complex	GO:0003676//nucleic acid binding;GO:0003676//nucleic acid binding;GO:0003676//nucleic acid binding	GO:0009719;GO:0006396//RNA processing;GO:0009719;GO:0006396//RNA processing;GO:0009719;GO:0006396//RNA processing	gi|675690021|ref|XP_009004277.1|/5.11982e-63/PREDICTED: small nuclear ribonucleoprotein-associated protein N isoform X2 [Callithrix jacchus]
12759	NM_013492	492.91	469.06	456.55	566.91	468.72	519.64	470.89	468.57	467.88	Clu	3	K17252|1|0.0|852|mmu:12759|clusterin	-	-	-	-
234593	NM_001195006,NM_145602	489.09	503.06	498.36	496.06	477.67	448.74	494.90	493.14	487.22	Ndrg4	1	K18266|1|4e-108|395|mdo:100032580|protein NDRG1	GO:0044424;GO:0044444//cytoplasmic part	-	GO:0050896//response to stimulus;GO:0040007//growth;GO:0048869//cellular developmental process;GO:0050896//response to stimulus;GO:0040007//growth;GO:0048869//cellular developmental process	gi|21704212|ref|NP_663577.1|/9.10848e-179/protein NDRG4 isoform B [Mus musculus]
21912	NM_019634	487.97	478.43	480.11	554.04	478.69	488.01	460.94	498.64	495.74	Tspan7	2	K06571|1|2e-143|511|mmu:21912|tetraspanin-7	-	-	-	-
11676	NM_001303423,NM_009657	483.17	456.48	458.98	514.82	455.40	441.92	459.57	474.36	433.16	Aldoc	4	K01623|1|0.0|728|mmu:11676|fructose-bisphosphate aldolase, class I [EC:4.1.2.13]	GO:0043231//intracellular membrane-bounded organelle;GO:0043005//neuron projection;GO:0043231//intracellular membrane-bounded organelle;GO:0043005//neuron projection	GO:0016832//aldehyde-lyase activity;GO:0005515//protein binding;GO:0016832//aldehyde-lyase activity;GO:0005515//protein binding	GO:0006007//glucose catabolic process;GO:0012501//programmed cell death;GO:0009719;GO:0051260//protein homooligomerization;GO:0009887//organ morphogenesis;GO:0051262//protein tetramerization;GO:0006796//phosphate-containing compound metabolic process;GO:0010033//response to organic substance;GO:0006007//glucose catabolic process;GO:0012501//programmed cell death;GO:0051260//protein homooligomeriz…	gi|60687506|ref|NP_033787.2|/0/fructose-bisphosphate aldolase C [Mus musculus]
20977	NM_009305	479.89	471.92	482.39	508.39	489.72	476.18	482.64	484.36	497.06	Syp	2	K14168|1|2e-23|113|fpg:101912737|cytoplasmic tRNA 2-thiolation protein 1 [EC:2.7.7.-]	GO:0031224//intrinsic component of membrane;GO:0032991//macromolecular complex;GO:0043005//neuron projection;GO:0030672//synaptic vesicle membrane;GO:0097060//synaptic membrane	GO:0032934//sterol binding;GO:0046872//metal ion binding;GO:0019904//protein domain specific binding;GO:0019905//syntaxin binding	GO:0016192//vesicle-mediated transport;GO:0008277//regulation of G-protein coupled receptor protein signaling pathway;GO:0010256//endomembrane system organization;GO:0048168//regulation of neuronal synaptic plasticity;GO:0016050//vesicle organization;GO:0010033//response to organic substance	gi|1208521|emb|CAA65084.1|/2.0036e-123/synaptophysin [Mus musculus]
104001	NM_001007596,NM_001286448,NM_153457,NR_104446	464.79	471.81	475.32	550.90	463.12	456.96	461.95	467.32	457.30	Rtn1	1	K08288|1|1e-56|224|chx:102186405|protein kinase C substrate 80K-H;K09029|2|1e-07|62.0|fpg:101920606|protein FosB	GO:0031090//organelle membrane;GO:0043231//intracellular membrane-bounded organelle;GO:0031224//intrinsic component of membrane;GO:0031227//intrinsic component of endoplasmic reticulum membrane;GO:0031227//intrinsic component of endoplasmic reticulum membrane;GO:0031227//intrinsic component of endoplasmic reticulum membrane	GO:0060089;GO:0005488//binding;GO:0060089;GO:0005488//binding;GO:0060089;GO:0005488//binding	GO:0030154//cell differentiation;GO:0030154//cell differentiation;GO:0007154//cell communication;GO:0030154//cell differentiation;GO:0007154//cell communication;GO:0030154//cell differentiation;GO:0007154//cell communication	gi|148704589|gb|EDL36536.1|/0/reticulon 1, isoform CRA_b, partial [Mus musculus]
16832	NM_001302765,NM_001316322,NM_008492	457.49	465.17	467.74	508.70	442.32	443.23	454.82	457.71	475.58	Ldhb	1	K00016|1|0.0|660|mmu:16832|L-lactate dehydrogenase [EC:1.1.1.27]	GO:0043231//intracellular membrane-bounded organelle;GO:0044444//cytoplasmic part;GO:0043231//intracellular membrane-bounded organelle;GO:0044444//cytoplasmic part;GO:0043231//intracellular membrane-bounded organelle;GO:0044444//cytoplasmic part	GO:0004457//lactate dehydrogenase activity;GO:0019899//enzyme binding;GO:0000166//nucleotide binding;GO:0004457//lactate dehydrogenase activity;GO:0019899//enzyme binding;GO:0000166//nucleotide binding;GO:0004457//lactate dehydrogenase activity;GO:0019899//enzyme binding;GO:0000166//nucleotide binding	GO:0006007//glucose catabolic process;GO:0032787//monocarboxylic acid metabolic process;GO:0046496//nicotinamide nucleotide metabolic process;GO:0006007//glucose catabolic process;GO:0032787//monocarboxylic acid metabolic process;GO:0046496//nicotinamide nucleotide metabolic process;GO:0006007//glucose catabolic process;GO:0032787//monocarboxylic acid metabolic process;GO:0046496//nicotinamide nu…	gi|938085832|ref|NP_001303251.1|/3.08634e-158/L-lactate dehydrogenase B chain isoform Ldhbx [Mus musculus]
67945	NM_018860	443.26	469.46	427.48	531.68	433.35	467.64	438.72	439.56	413.90	Rpl41	4	-	-	-	-	gi|148692636|gb|EDL24583.1|/1.06229e-20/mCG130546, isoform CRA_b, partial [Mus musculus]
17751	NM_013603	436.44	397.98	455.78	543.54	464.28	407.29	427.26	485.68	453.71	Mt3	2	K14740|1|2e-09|63.5|cfa:100855992|metallothionein 3	-	-	-	-
26950	NM_012038	434.56	433.01	467.95	499.30	429.28	435.83	441.95	434.69	452.95	Vsnl1	4	K19936|1|7e-107|390|lve:103075203|visinin-like protein 1	-	GO:0046872//metal ion binding	GO:0019932//second-messenger-mediated signaling;GO:0007399//nervous system development	gi|880932026|ref|XP_012975277.1|/9.73725e-107/PREDICTED: visinin-like protein 1 isoform X1 [Mesocricetus auratus]
14797	NM_001276288,NM_010347,NR_074087	434.17	446.01	420.34	504.81	443.09	445.72	416.22	447.12	433.69	Aes	1	K04497|1|7e-45|184|dre:30206|groucho	GO:0043231//intracellular membrane-bounded organelle;GO:0043231//intracellular membrane-bounded organelle;GO:0043231//intracellular membrane-bounded organelle	GO:0003712//transcription cofactor activity;GO:0005488//binding;GO:0003712//transcription cofactor activity;GO:0005488//binding;GO:0003712//transcription cofactor activity;GO:0005488//binding	GO:0009653//anatomical structure morphogenesis;GO:0048731//system development;GO:0006366//transcription from RNA polymerase II promoter;GO:0040007//growth;GO:0043393//regulation of protein binding;GO:0034097//response to cytokine;GO:0030178//negative regulation of Wnt signaling pathway;GO:0043065//positive regulation of apoptotic process;GO:0009653//anatomical structure morphogenesis;GO:0048731//…	gi|443609482|ref|NP_001263217.1|/2.61682e-82/amino-terminal enhancer of split isoform 2 [Mus musculus]
21838	NM_009382	423.74	430.88	406.23	433.39	406.50	425.49	409.22	405.28	415.47	Thy1	3	K06514|1|2e-72|276|mmu:21838|Thy-1 cell surface antigen	GO:0009986//cell surface;GO:0046658//anchored component of plasma membrane;GO:0043005//neuron projection;GO:0043231//intracellular membrane-bounded organelle;GO:0044444//cytoplasmic part	GO:0035091//phosphatidylinositol binding;GO:0005102//receptor binding;GO:0019900//kinase binding	GO:0010524//positive regulation of calcium ion transport into cytosol;GO:0006915//apoptotic process;GO:0006996//organelle organization;GO:0001933//negative regulation of protein phosphorylation;GO:0016477//cell migration;GO:0007409//axonogenesis;GO:0001934//positive regulation of protein phosphorylation;GO:0002274;GO:0048646//anatomical structure formation involved in morphogenesis;GO:0042462//ey…	gi|6678347|ref|NP_033408.1|/1.51386e-71/thy-1 membrane glycoprotein preproprotein [Mus musculus]
16765	NM_019641	420.02	427.56	434.19	530.29	420.65	451.85	437.89	436.77	476.91	Stmn1	4	K04381|1|2e-80|301|mcc:719733|stathmin	GO:0015630//microtubule cytoskeleton;GO:0044444//cytoplasmic part	GO:0008092//cytoskeletal protein binding;GO:0060089	GO:0000278//mitotic cell cycle;GO:0007417//central nervous system development;GO:0051707//response to other organism;GO:0048667//cell morphogenesis involved in neuron differentiation;GO:0031111//negative regulation of microtubule polymerization or depolymerization;GO:0006928//movement of cell or subcellular component;GO:0007165//signal transduction	gi|537229315|gb|ERE83778.1|/2.0817e-94/platelet-activating factor acetylhydrolase 2, cytoplasmic-like protein [Cricetulus griseus]
13806	NM_023119	417.74	413.46	402.88	440.26	409.14	424.65	420.40	414.97	406.58	Eno1	2	K01689|1|0.0|858|xla:100037034|enolase [EC:4.2.1.11]	-	-	-	-
11461	NM_007393	412.99	394.00	381.36	441.13	408.80	399.45	429.92	386.51	372.74	Actb	5	K05692|1|0.0|763|bacu:103015338|actin beta/gamma 1	-	-	-	-
98660	NM_178405	409.89	359.31	366.22	364.25	379.44	397.61	365.00	377.75	362.65	Atp1a2	3	K01539|1|0.0|1962|rno:24212|sodium/potassium-transporting ATPase subunit alpha [EC:3.6.3.9]	GO:0043231//intracellular membrane-bounded organelle;GO:0030425//dendrite;GO:0042383//sarcolemma;GO:0005887//integral component of plasma membrane	GO:0032550;GO:0008556//potassium-transporting ATPase activity;GO:0043169//cation binding	GO:0006941//striated muscle contraction;GO:0007626//locomotory behavior;GO:0015988//energy coupled proton transmembrane transport, against electrochemical gradient;GO:0006937//regulation of muscle contraction;GO:0008016//regulation of heart contraction;GO:0030001//metal ion transport;GO:0009612//response to mechanical stimulus;GO:0009152//purine ribonucleotide biosynthetic process;GO:0007632//vis…	gi|6978545|ref|NP_036637.1|/0/sodium/potassium-transporting ATPase subunit alpha-2 precursor [Rattus norvegicus]
106529	NM_027179,NM_134118	407.61	402.14	403.69	468.88	389.15	408.35	385.62	385.16	380.35	Tecr	1	K10258|1|0.0|649|mmu:106529|very-long-chain enoyl-CoA reductase [EC:1.3.1.93]	GO:0031227//intrinsic component of endoplasmic reticulum membrane;GO:0031227//intrinsic component of endoplasmic reticulum membrane	GO:0016491//oxidoreductase activity;GO:0016491//oxidoreductase activity	GO:0000038//very long-chain fatty acid metabolic process;GO:0006633//fatty acid biosynthetic process;GO:0035336//long-chain fatty-acyl-CoA metabolic process;GO:0006641//triglyceride metabolic process;GO:0008202//steroid metabolic process;GO:0006633//fatty acid biosynthetic process;GO:0000038//very long-chain fatty acid metabolic process;GO:0008202//steroid metabolic process	gi|148678962|gb|EDL10909.1|/0/mCG11048, isoform CRA_b, partial [Mus musculus]
12859	NM_009942	404.36	427.44	430.55	476.08	394.66	425.12	397.96	403.04	408.76	Cox5b	2	K02265|1|1e-71|271|mmu:12859|cytochrome c oxidase subunit 5b	GO:0019866//organelle inner membrane;GO:0043231//intracellular membrane-bounded organelle	GO:0043169//cation binding	GO:0009725//response to hormone	gi|148705042|gb|EDL36989.1|/8.19941e-80/mCG18900, partial [Mus musculus]
22070	NM_009429	399.95	409.38	416.75	465.30	393.42	407.63	395.20	413.80	409.76	Tpt1	3	K20301|1|6e-12|73.9|tsp:Tsp_05901|trafficking protein particle complex subunit 2	GO:0043234//protein complex;GO:0031981//nuclear lumen;GO:0005770//late endosome;GO:0044421	GO:0005515//protein binding	GO:0051707//response to other organism;GO:0006915//apoptotic process;GO:0048232//male gamete generation;GO:0007398//ectoderm development	gi|820987686|ref|XP_012362357.1|/4.18272e-102/PREDICTED: translationally-controlled tumor protein isoform X2 [Nomascus leucogenys]
22628	NM_018871	399.39	387.82	387.45	382.48	391.43	378.05	383.11	379.42	379.50	Ywhag	3	K16198|1|2e-128|462|amj:102575827|14-3-3 protein gamma/eta	GO:0044444//cytoplasmic part	GO:0005102//receptor binding;GO:0019901//protein kinase binding;GO:0030291//protein serine/threonine kinase inhibitor activity	GO:0044772//mitotic cell cycle phase transition;GO:0006886//intracellular protein transport;GO:0001933//negative regulation of protein phosphorylation;GO:0044710;GO:0007165//signal transduction;GO:0050804//modulation of synaptic transmission;GO:0030182//neuron differentiation	gi|564378965|ref|XP_006249246.1|/1.23507e-156/PREDICTED: 14-3-3 protein gamma isoform X1 [Rattus norvegicus]
12889	NM_007756	398.92	413.46	431.03	421.41	404.81	420.95	394.82	454.73	448.95	Cplx1	3	K15294|1|3e-31|139|aml:100481365|complexin-1/2	GO:0043005//neuron projection;GO:0044297//cell body;GO:0031201//SNARE complex	GO:0005215//transporter activity;GO:0019905//syntaxin binding	GO:0006887//exocytosis;GO:0030072//peptide hormone secretion	gi|752420454|ref|XP_002924450.2|/2.27116e-30/PREDICTED: complexin-1 [Ailuropoda melanoleuca]
20262	NM_009133	398.42	406.32	420.18	465.79	404.55	400.06	398.84	378.81	412.05	Stmn3	3	K04381|1|4e-39|164|cmy:102930305|stathmin	GO:0043005//neuron projection;GO:0043231//intracellular membrane-bounded organelle;GO:0044444//cytoplasmic part	GO:0008092//cytoskeletal protein binding	GO:0031109//microtubule polymerization or depolymerization;GO:0030030//cell projection organization;GO:0016601//Rac protein signal transduction	gi|149033946|gb|EDL88729.1|/3.13558e-79/stathmin-like 3, isoform CRA_b [Rattus norvegicus]
27367	NM_013762	394.96	415.60	402.49	438.72	382.94	387.13	393.44	393.13	409.48	Rpl3	2	K02925|1|0.0|792|mmu:27367|large subunit ribosomal protein L3e	GO:0015934//large ribosomal subunit;GO:0031981//nuclear lumen	GO:0005198//structural molecule activity	GO:0010467//gene expression;GO:0070670//response to interleukin-4	gi|74185237|dbj|BAE30097.1|/0/unnamed protein product [Mus musculus]
12857	NM_001293559,NM_009941	387.30	399.06	414.54	479.52	382.97	376.85	381.33	405.18	409.86	Cox4i1	1	K02263|1|1e-94|347|mmu:12857|cytochrome c oxidase subunit 4	GO:0019866//organelle inner membrane;GO:0043231//intracellular membrane-bounded organelle;GO:0019866//organelle inner membrane;GO:0043231//intracellular membrane-bounded organelle	-	GO:0044710;GO:0031667//response to nutrient levels;GO:0044710;GO:0031667//response to nutrient levels	gi|148679695|gb|EDL11642.1|/7.5149e-101/cytochrome c oxidase subunit IV isoform 1, isoform CRA_a, partial [Mus musculus]
19339	NM_001166399,NM_001328047,NM_009001	382.91	394.95	376.30	413.90	351.68	381.10	357.43	360.42	355.33	Rab3a	1	K07882|1|3e-124|447|pale:102880383|Ras-related protein Rab-3A	GO:0032991//macromolecular complex;GO:0030665//clathrin-coated vesicle membrane;GO:0030658//transport vesicle membrane;GO:0030141//secretory granule;GO:0032991//macromolecular complex;GO:0030665//clathrin-coated vesicle membrane;GO:0030658//transport vesicle membrane;GO:0030141//secretory granule	GO:0008047//enzyme activator activity;GO:0017111//nucleoside-triphosphatase activity;GO:0032550;GO:0019899//enzyme binding;GO:0008047//enzyme activator activity;GO:0017111//nucleoside-triphosphatase activity;GO:0032550;GO:0019899//enzyme binding	GO:0009628//response to abiotic stimulus;GO:0050954//sensory perception of mechanical stimulus;GO:0006887//exocytosis;GO:0043954//cellular component maintenance;GO:0001505//regulation of neurotransmitter levels;GO:0043462//regulation of ATPase activity;GO:0009154//purine ribonucleotide catabolic process;GO:0007265//Ras protein signal transduction;GO:0045184//establishment of protein localization;…	gi|635037060|ref|XP_007993972.1|/8.61552e-126/PREDICTED: ras-related protein Rab-3A [Chlorocebus sabaeus]
56040	NM_018853	379.46	407.42	370.05	417.36	355.39	376.38	340.40	322.24	331.24	Rplp1	3	K02942|1|2e-32|139|myb:102248128|large subunit ribosomal protein LP1	GO:0015934//large ribosomal subunit	GO:0003676//nucleic acid binding	GO:0006412//translation;GO:0019080;GO:0000956//nuclear-transcribed mRNA catabolic process;GO:0006613//cotranslational protein targeting to membrane	gi|755472674|ref|XP_011250079.1|/2.7653e-32/PREDICTED: 60S acidic ribosomal protein P1-like [Mus musculus]
20168	NM_001003933,NM_001003934,NM_001271486,NM_001271487,NM_053076	376.21	379.26	378.76	406.62	381.23	367.28	410.22	357.41	381.00	Rtn3	1	K08288|1|9e-62|241|chx:102186405|protein kinase C substrate 80K-H;K09029|2|2e-10|71.2|fpg:101920606|protein FosB	GO:0031090//organelle membrane;GO:0043231//intracellular membrane-bounded organelle;GO:0031224//intrinsic component of membrane;GO:0031090//organelle membrane;GO:0043231//intracellular membrane-bounded organelle;GO:0031224//intrinsic component of membrane;GO:0012505//endomembrane system;GO:0031090//organelle membrane;GO:0043231//intracellular membrane-bounded organelle;GO:0031224//intrinsic compo…	-	GO:0007029//endoplasmic reticulum organization;GO:0006810//transport;GO:0012501//programmed cell death;GO:0007029//endoplasmic reticulum organization;GO:0006810//transport;GO:0012501//programmed cell death;GO:0007029//endoplasmic reticulum organization;GO:0006810//transport;GO:0012501//programmed cell death;GO:0007029//endoplasmic reticulum organization;GO:0006810//transport;GO:0012501//programme…	gi|861460734|ref|XP_012931069.1|/3.18842e-99/PREDICTED: LOW QUALITY PROTEIN: reticulon-3-like [Heterocephalus glaber]
22318	NM_009497	372.96	357.22	362.61	411.67	382.21	375.11	380.67	385.63	390.29	Vamp2	3	K13504|1|4e-33|145|pbi:103050427|vesicle-associated membrane protein 2	GO:0030658//transport vesicle membrane;GO:0016021//integral component of membrane;GO:0030665//clathrin-coated vesicle membrane;GO:0030139//endocytic vesicle;GO:0030667//secretory granule membrane;GO:0008021//synaptic vesicle;GO:0042995//cell projection;GO:0031201//SNARE complex	GO:0008092//cytoskeletal protein binding;GO:0008289//lipid binding;GO:0019905//syntaxin binding	GO:0015980//energy derivation by oxidation of organic compounds;GO:0032868//response to insulin;GO:0032388//positive regulation of intracellular transport;GO:0006835//dicarboxylic acid transport;GO:0006887//exocytosis;GO:0006886//intracellular protein transport;GO:0048193//Golgi vesicle transport;GO:0065003;GO:0030073//insulin secretion;GO:0009746;GO:0001505//regulation of neurotransmitter levels	gi|972956729|ref|XP_015196049.1|/3.07213e-32/PREDICTED: vesicle-associated membrane protein 2 isoform X1 [Lepisosteus oculatus]
13429	NM_001301737,NM_010065,NR_125959	371.83	359.20	354.61	365.85	367.05	365.87	361.16	357.88	355.44	Dnm1	1	K01528|1|0.0|1519|rno:140694|dynamin GTPase [EC:3.6.5.5]	GO:0043234//protein complex;GO:0015630//microtubule cytoskeleton;GO:0043231//intracellular membrane-bounded organelle;GO:0043234//protein complex;GO:0015630//microtubule cytoskeleton;GO:0016020//membrane	GO:0017111//nucleoside-triphosphatase activity;GO:0032550;GO:0008289//lipid binding;GO:0005515//protein binding;GO:0017111//nucleoside-triphosphatase activity;GO:0032550;GO:0008289//lipid binding;GO:0005515//protein binding	GO:0006996//organelle organization;GO:0009154//purine ribonucleotide catabolic process;GO:0006898//receptor-mediated endocytosis;GO:0006996//organelle organization;GO:0006898//receptor-mediated endocytosis	gi|32172431|sp|P39053.2|DYN1_MOUSE/0/RecName: Full=Dynamin-1
11946	NM_007505	371.72	377.13	373.46	379.71	350.48	343.95	362.07	352.70	359.74	Atp5a1	2	K02132|1|0.0|1024|mmu:11946|F-type H+-transporting ATPase subunit alpha	GO:0033178//proton-transporting two-sector ATPase complex, catalytic domain;GO:0005753//mitochondrial proton-transporting ATP synthase complex	GO:0042287//MHC protein binding;GO:0032550;GO:0019829//cation-transporting ATPase activity	GO:0015988//energy coupled proton transmembrane transport, against electrochemical gradient;GO:0007275//multicellular organism development;GO:0001935//endothelial cell proliferation;GO:0006754//ATP biosynthetic process;GO:0009154//purine ribonucleotide catabolic process	gi|589921997|ref|XP_006973917.1|/0/PREDICTED: ATP synthase subunit alpha, mitochondrial [Peromyscus maniculatus bairdii]
17748	NM_013602	368.15	334.37	343.57	335.38	321.96	281.67	271.88	253.46	245.51	Mt1	3	-	-	-	-	gi|148679171|gb|EDL11118.1|/3.75818e-08/metallothionein 1, isoform CRA_a, partial [Mus musculus]
13807	NM_001302642,NM_013509	364.59	351.93	355.12	369.23	343.45	345.75	346.71	351.44	345.89	Eno2	3	K01689|1|7e-116|421|mmu:13807|enolase [EC:4.2.1.11]	GO:0043234//protein complex;GO:0044444//cytoplasmic part;GO:0016020//membrane;GO:0043025//neuronal cell body;GO:0042995//cell projection;GO:0042995//cell projection;GO:0043025//neuronal cell body;GO:0044424;GO:0016020//membrane	GO:0042802//identical protein binding;GO:0046872//metal ion binding;GO:0046983//protein dimerization activity;GO:0016836//hydro-lyase activity;GO:0046872//metal ion binding;GO:0042802//identical protein binding;GO:0046983//protein dimerization activity;GO:0016836//hydro-lyase activity	GO:0044710;GO:0006007//glucose catabolic process;GO:0006007//glucose catabolic process;GO:0002164//larval development;GO:0035264//multicellular organism growth;GO:0010259//multicellular organism aging;GO:0040009//regulation of growth rate;GO:0006897//endocytosis;GO:0048806//genitalia development;GO:0009790//embryo development	gi|7305027|ref|NP_038537.1|/0/gamma-enolase isoform 1 [Mus musculus]
16432	NM_008410	360.42	355.59	346.97	392.80	333.44	334.02	345.63	331.95	339.14	Itm2b	2	K18264|1|7e-154|546|mmu:16432|integral membrane protein 2B	GO:0016021//integral component of membrane;GO:0000139//Golgi membrane;GO:0044421	GO:0042277//peptide binding;GO:0032550	GO:0012502//induction of programmed cell death;GO:0048731//system development;GO:0010561	gi|6680502|ref|NP_032436.1|/6.08791e-153/integral membrane protein 2B [Mus musculus]
26562	NM_011986	359.51	342.62	344.54	338.72	329.03	347.90	324.09	326.09	324.69	Ncdn	4	K09179|1|3e-06|57.4|mcc:100428085|transcription factor AP-2 epsilon	GO:0043231//intracellular membrane-bounded organelle;GO:0043005//neuron projection;GO:0044297//cell body;GO:0044444//cytoplasmic part	-	GO:0001894//tissue homeostasis;GO:0030030//cell projection organization;GO:0048167//regulation of synaptic plasticity	gi|172072590|ref|NP_036116.3|/0/neurochondrin [Mus musculus]
22627	NM_009536	359.05	356.16	362.89	430.63	370.76	361.18	375.05	389.77	375.76	Ywhae	4	K06630|1|3e-137|491|cmy:102944738|14-3-3 protein epsilon	GO:0048770;GO:0030424//axon;GO:0005875//microtubule associated complex	GO:0016597//amino acid binding;GO:0016491//oxidoreductase activity;GO:0030291//protein serine/threonine kinase inhibitor activity;GO:0019899//enzyme binding	GO:0044772//mitotic cell cycle phase transition;GO:0012501//programmed cell death;GO:0006886//intracellular protein transport;GO:0021543//pallium development;GO:0007169//transmembrane receptor protein tyrosine kinase signaling pathway;GO:0044710;GO:0006470//protein dephosphorylation;GO:0016477//cell migration;GO:0035556//intracellular signal transduction	gi|5803225|ref|NP_006752.1|/2.18023e-136/14-3-3 protein epsilon [Homo sapiens]
22629	NM_011738	356.18	364.91	374.09	410.65	369.88	360.06	375.28	361.65	380.63	Ywhah	2	K16198|1|2e-135|485|ssc:100155504|14-3-3 protein gamma/eta	GO:0044291//cell-cell contact zone;GO:0044424	GO:0016491//oxidoreductase activity;GO:0008092//cytoskeletal protein binding;GO:0016247//channel regulator activity;GO:0035258//steroid hormone receptor binding	GO:0006351//transcription, DNA-templated;GO:0015031//protein transport;GO:0006915//apoptotic process;GO:0007067//mitotic nuclear division;GO:0050804//modulation of synaptic transmission;GO:0006706//steroid catabolic process;GO:0002028//regulation of sodium ion transport;GO:0031345//negative regulation of cell projection organization;GO:0031958;GO:0030182//neuron differentiation	gi|6756037|ref|NP_035868.1|/1.71082e-134/14-3-3 protein eta [Mus musculus]
27276	NM_001163182,NM_001163183,NM_001163184,NM_001163185,NM_001163186,NM_001163187,NM_001291336,NM_013746	354.02	355.42	361.56	416.99	373.71	404.03	377.42	381.59	391.41	Plekhb1	1	-	GO:0031513//nonmotile primary cilium;GO:0031224//intrinsic component of membrane;GO:0031513//nonmotile primary cilium;GO:0031224//intrinsic component of membrane;GO:0031513//nonmotile primary cilium;GO:0031224//intrinsic component of membrane;GO:0031513//nonmotile primary cilium;GO:0031224//intrinsic component of membrane;GO:0031513//nonmotile primary cilium;GO:0031224//intrinsic component of mem…	GO:0042802//identical protein binding;GO:0008289//lipid binding;GO:0042802//identical protein binding;GO:0060089;GO:0008289//lipid binding;GO:0042802//identical protein binding;GO:0008289//lipid binding;GO:0042802//identical protein binding;GO:0008289//lipid binding;GO:0042802//identical protein binding;GO:0008289//lipid binding;GO:0042802//identical protein binding;GO:0008289//lipid binding;GO:0…	GO:0032502//developmental process;GO:0030154//cell differentiation;GO:0007165//signal transduction;GO:0032502//developmental process;GO:0032502//developmental process;GO:0032502//developmental process;GO:0032502//developmental process;GO:0032502//developmental process;GO:0032502//developmental process	gi|533129791|ref|XP_005379999.1|/1.37401e-129/PREDICTED: pleckstrin homology domain-containing family B member 1 isoform X1 [Chinchilla lanigera]
17449	NM_001316675,NM_008618	348.42	351.33	373.46	419.59	347.48	349.88	362.36	368.64	371.32	Mdh1	3	K00025|1|1e-175|619|mmu:17449|malate dehydrogenase [EC:1.1.1.37]	GO:0005815//microtubule organizing center;GO:0043231//intracellular membrane-bounded organelle;GO:0044444//cytoplasmic part;GO:0005815//microtubule organizing center;GO:0043231//intracellular membrane-bounded organelle;GO:0044444//cytoplasmic part	GO:0016615//malate dehydrogenase activity;GO:0000166//nucleotide binding;GO:0016615//malate dehydrogenase activity;GO:0000166//nucleotide binding	GO:0043648//dicarboxylic acid metabolic process;GO:0005975//carbohydrate metabolic process;GO:0009060//aerobic respiration;GO:0019674//NAD metabolic process;GO:0043648//dicarboxylic acid metabolic process;GO:0005975//carbohydrate metabolic process;GO:0009060//aerobic respiration;GO:0019674//NAD metabolic process	gi|148675904|gb|EDL07851.1|/0/malate dehydrogenase 1, NAD (soluble), isoform CRA_c, partial [Mus musculus]
20910	NM_001113569,NM_009295	343.23	342.71	333.96	343.10	339.96	342.48	344.88	347.34	338.71	Stxbp1	1	K15292|1|0.0|1063|hgl:101726395|syntaxin-binding protein 1	GO:0032991//macromolecular complex;GO:0016020//membrane;GO:0030141//secretory granule;GO:0032991//macromolecular complex;GO:0016020//membrane;GO:0030141//secretory granule	GO:0019900//kinase binding;GO:0019905//syntaxin binding;GO:0019900//kinase binding;GO:0019905//syntaxin binding	GO:0016082//synaptic vesicle priming;GO:0015980//energy derivation by oxidation of organic compounds;GO:0030168//platelet activation;GO:0043066//negative regulation of apoptotic process;GO:0031647//regulation of protein stability;GO:0006835//dicarboxylic acid transport;GO:0017156//calcium ion regulated exocytosis;GO:0032228//regulation of synaptic transmission, GABAergic;GO:0048167//regulation of…	gi|148676634|gb|EDL08581.1|/0/syntaxin binding protein 1, isoform CRA_b, partial [Mus musculus]
110323	NM_025628	341.90	339.27	349.81	403.28	317.40	326.75	335.07	388.44	330.62	Cox6b1	2	K02267|1|5e-48|191|rno:688869|cytochrome c oxidase subunit 6b	GO:0019866//organelle inner membrane;GO:0043231//intracellular membrane-bounded organelle	GO:0015002//heme-copper terminal oxidase activity	GO:0044710	gi|13385090|ref|NP_079904.1|/3.33399e-47/cytochrome c oxidase subunit 6B1 [Mus musculus]
319195	NM_001002239	339.87	411.41	386.00	453.67	333.44	371.55	374.48	362.42	370.31	Rpl17	3	K02880|1|5e-96|352|phd:102323682|large subunit ribosomal protein L17e	GO:0015934//large ribosomal subunit	GO:0005198//structural molecule activity	GO:0006412//translation;GO:0019080;GO:0000956//nuclear-transcribed mRNA catabolic process;GO:0006613//cotranslational protein targeting to membrane	gi|28174920|gb|AAH03896.2|/4.45365e-98/Rpl17 protein, partial [Mus musculus]
17992	NM_010886	337.42	348.72	372.03	454.79	336.66	310.50	336.24	363.27	367.97	Ndufa4	2	K03948|1|5e-43|175|rno:681024|NADH dehydrogenase (ubiquinone) 1 alpha subcomplex subunit 4	GO:0005746//mitochondrial respiratory chain	GO:0015002//heme-copper terminal oxidase activity	GO:0051234//establishment of localization;GO:0006091//generation of precursor metabolites and energy	gi|33563266|ref|NP_035016.1|/2.97513e-42/cytochrome c oxidase subunit NDUFA4 [Mus musculus]
19921	NM_001159483,NM_009078	336.33	364.90	356.73	378.56	324.16	340.44	325.16	361.96	348.86	Rpl19	1	K02885|1|1e-69|255|ptg:102958746|large subunit ribosomal protein L19e	GO:0015934//large ribosomal subunit;GO:0015934//large ribosomal subunit	GO:0003676//nucleic acid binding;GO:0005198//structural molecule activity;GO:0003676//nucleic acid binding;GO:0005198//structural molecule activity	GO:0006412//translation;GO:0019080;GO:0000956//nuclear-transcribed mRNA catabolic process;GO:0006613//cotranslational protein targeting to membrane;GO:0006412//translation;GO:0019080;GO:0000956//nuclear-transcribed mRNA catabolic process;GO:0006613//cotranslational protein targeting to membrane	gi|795356643|ref|XP_011785310.1|/9.42427e-70/PREDICTED: 60S ribosomal protein L19 isoform X7 [Colobus angolensis palliatus]
22041	NM_133977	335.45	305.40	302.99	337.72	321.59	325.78	318.00	338.38	325.43	Trf	2	K14736|1|0.0|1431|mmu:22041|transferrin	-	-	-	-
30052	NM_013892	335.19	352.08	316.61	384.88	327.15	347.51	310.07	299.95	284.78	Pcsk1n	3	-	GO:0043231//intracellular membrane-bounded organelle;GO:0044444//cytoplasmic part;GO:0044421	GO:0004866//endopeptidase inhibitor activity	GO:0050896//response to stimulus;GO:0007417//central nervous system development;GO:0010466//negative regulation of peptidase activity	gi|6653209|gb|AAF22641.1|AF181560_1/1.36133e-51/proSAAS [Mus musculus]
57436	NM_020590	334.99	325.51	318.02	334.75	307.15	314.99	321.45	311.15	330.72	Gabarapl1	4	K08341|1|3e-63|245|lcm:102356442|GABA(A) receptor-associated protein	GO:0005773//vacuole;GO:0030425//dendrite;GO:0012506//vesicle membrane;GO:0032589//neuron projection membrane;GO:0015630//microtubule cytoskeleton	GO:0015631//tubulin binding;GO:0005102//receptor binding	GO:0044248	gi|744582851|ref|XP_010984496.1|/2.15131e-65/PREDICTED: gamma-aminobutyric acid receptor-associated protein-like 1 [Camelus dromedarius]
22317	NM_001080557,NM_009496	333.50	319.32	321.45	336.51	308.99	321.31	316.56	326.31	328.85	Vamp1	1	K08510|1|3e-39|166|tup:102480035|vesicle-associated membrane protein 1	GO:0031966//mitochondrial membrane;GO:0016021//integral component of membrane;GO:0008021//synaptic vesicle;GO:0030139//endocytic vesicle;GO:0042995//cell projection;GO:0031966//mitochondrial membrane;GO:0016021//integral component of membrane;GO:0008021//synaptic vesicle;GO:0030139//endocytic vesicle;GO:0042995//cell projection	GO:0005488//binding;GO:0005488//binding	GO:0006810//transport;GO:0001505//regulation of neurotransmitter levels;GO:0006810//transport;GO:0001505//regulation of neurotransmitter levels	gi|74186948|dbj|BAE20518.1|/4.64965e-68/unnamed protein product [Mus musculus]
12861	NM_007748	332.31	369.50	348.72	416.16	328.03	365.73	341.44	340.14	352.86	Cox6a1	3	K02266|1|2e-47|190|mmu:12861|cytochrome c oxidase subunit 6a	GO:0005746//mitochondrial respiratory chain	GO:0015002//heme-copper terminal oxidase activity	GO:0022900//electron transport chain	gi|475707|gb|AAA17836.1|/1.17671e-46/cytochrome c oxidase subunit VIaL [Mus musculus]
19240	NM_001039392,NM_001190327,NM_025284	331.22	379.91	382.69	520.33	330.68	345.87	330.19	465.03	397.70	Tmsb10	1	K13785|1|8e-17|89.0|mdo:100019230|thymosin beta 10	GO:0043232;GO:0043232;GO:0043232	GO:0008092//cytoskeletal protein binding;GO:0008092//cytoskeletal protein binding;GO:0008092//cytoskeletal protein binding	GO:0030837//negative regulation of actin filament polymerization;GO:0007281//germ cell development;GO:0030837//negative regulation of actin filament polymerization;GO:0007281//germ cell development;GO:0030837//negative regulation of actin filament polymerization;GO:0007281//germ cell development	gi|148692367|gb|EDL24314.1|/8.0127e-21/mCG7243 [Mus musculus]
22121	NM_009438	327.60	361.46	355.70	391.60	329.88	341.44	316.04	352.97	343.22	Rpl13a	5	K02872|1|2e-108|394|cge:100773637|large subunit ribosomal protein L13Ae	GO:0015934//large ribosomal subunit	GO:0005198//structural molecule activity	GO:0006412//translation;GO:0051129;GO:0034341//response to interferon-gamma	gi|625263830|ref|XP_007623352.1|/1.81378e-107/PREDICTED: 60S ribosomal protein L13a isoform X2 [Cricetulus griseus]
17433	NM_001039364,NM_001039365,NM_008614	326.58	323.56	333.82	280.32	325.80	348.78	319.13	323.18	326.96	Mobp	2	-	GO:0043231//intracellular membrane-bounded organelle;GO:0044444//cytoplasmic part;GO:0031981//nuclear lumen;GO:0044444//cytoplasmic part;GO:0031981//nuclear lumen	GO:0005198//structural molecule activity;GO:0005198//structural molecule activity;GO:0005198//structural molecule activity	GO:0048731//system development;GO:0048731//system development;GO:0048731//system development	gi|148677232|gb|EDL09179.1|/2.02404e-86/myelin-associated oligodendrocytic basic protein, isoform CRA_c, partial [Mus musculus]
66475	NM_024175	324.33	329.07	315.66	378.27	305.96	309.99	308.63	333.08	328.73	Rps23	3	K02973|1|8e-87|321|phd:102325901|small subunit ribosomal protein S23e	GO:0015935//small ribosomal subunit	GO:0005488//binding;GO:0005198//structural molecule activity	GO:0006412//translation;GO:0019080;GO:0000956//nuclear-transcribed mRNA catabolic process;GO:0006613//cotranslational protein targeting to membrane	gi|556727449|ref|XP_005959475.1|/5.58397e-86/PREDICTED: uncharacterized protein LOC102325901 [Pantholops hodgsonii]
18195	NM_008740	320.73	306.62	313.69	307.41	303.40	306.53	303.79	308.89	303.76	Nsf	4	K06027|1|0.0|1375|mmu:18195|vesicle-fusing ATPase [EC:3.6.4.6]	GO:0016020//membrane;GO:0044327//dendritic spine head;GO:0044431//Golgi apparatus part	GO:0032550;GO:0000149//SNARE binding;GO:0017016//Ras GTPase binding;GO:0019904//protein domain specific binding;GO:0043169//cation binding;GO:0016887//ATPase activity	GO:0030001//metal ion transport;GO:0001881//receptor recycling;GO:0006887//exocytosis;GO:0045184//establishment of protein localization;GO:0009154//purine ribonucleotide catabolic process;GO:0001505//regulation of neurotransmitter levels	gi|49518|emb|CAA33678.1|/0/N-ethylmaleimide sensitive fusion protein, partial [Cricetulus griseus]
68097	NM_001168471,NM_001168472,NM_026556	320.54	319.47	324.62	327.02	305.40	297.58	318.84	306.09	315.77	Dynll2	1	K10418|1|2e-46|190|umr:103667356|dynein light chain LC8-type	-	-	-	gi|119614889|gb|EAW94483.1|/4.1119e-60/dynein, light chain, LC8-type 2, isoform CRA_a, partial [Homo sapiens]
22186	NM_019883	319.13	365.68	331.02	411.36	316.55	315.16	285.37	332.64	329.66	Uba52	3	K02927|1|9e-75|280|myb:102242964|large subunit ribosomal protein L40e	GO:0030139//endocytic vesicle;GO:0031090//organelle membrane;GO:0031981//nuclear lumen;GO:0015934//large ribosomal subunit	GO:0005198//structural molecule activity;GO:0005488//binding	GO:0007179//transforming growth factor beta receptor signaling pathway;GO:0002756//MyD88-independent toll-like receptor signaling pathway;GO:0006915//apoptotic process;GO:0051091//positive regulation of sequence-specific DNA binding transcription factor activity;GO:0050851//antigen receptor-mediated signaling pathway;GO:0043618//regulation of transcription from RNA polymerase II promoter in respo…	gi|946770170|ref|XP_005869533.2|/6.34235e-74/PREDICTED: ubiquitin-60S ribosomal protein L40 [Myotis brandtii]
20116	NM_009098	315.88	356.18	352.42	423.67	297.00	322.27	306.09	341.08	326.93	Rps8	2	K02995|1|6e-119|428|lve:103070431|small subunit ribosomal protein S8e	GO:0015935//small ribosomal subunit	GO:0005198//structural molecule activity	GO:0006412//translation;GO:0019080;GO:0030490//maturation of SSU-rRNA;GO:0000956//nuclear-transcribed mRNA catabolic process;GO:0006613//cotranslational protein targeting to membrane	gi|795270501|ref|XP_011857247.1|/1.70523e-120/PREDICTED: 40S ribosomal protein S8 isoform X1 [Mandrillus leucophaeus]
18039	NM_010910	315.43	315.13	324.21	311.36	310.90	330.39	308.18	331.42	317.80	Nefl	1	K04572|1|0.0|685|mmu:18039|neurofilament light polypeptide	GO:0043005//neuron projection;GO:0005882//intermediate filament	GO:0005198//structural molecule activity;GO:0019899//enzyme binding	GO:0043066//negative regulation of apoptotic process;GO:0032536//regulation of cell projection size;GO:0051384//response to glucocorticoid;GO:0031103//axon regeneration;GO:0045110//intermediate filament bundle assembly;GO:0043623//cellular protein complex assembly;GO:0008088//axo-dendritic transport;GO:0050905//neuromuscular process	gi|984126115|ref|XP_015354881.1|/0/PREDICTED: neurofilament light polypeptide [Marmota marmota marmota]
20364	NM_009156	315.17	312.88	297.69	386.45	317.73	338.76	304.82	338.38	333.80	Sepw1	2	-	-	-	-	-
19943	NM_009081	310.34	330.61	295.31	373.84	297.49	313.79	298.38	307.01	319.20	Rpl28	2	K02903|1|4e-61|235|xla:100505437|large subunit ribosomal protein L28e	GO:0015934//large ribosomal subunit	GO:0003676//nucleic acid binding;GO:0005198//structural molecule activity	GO:0006412//translation;GO:0019080;GO:0000956//nuclear-transcribed mRNA catabolic process;GO:0006613//cotranslational protein targeting to membrane	gi|674075120|ref|XP_008844880.1|/2.4938e-60/PREDICTED: 60S ribosomal protein L28 [Nannospalax galili]
19122	NM_001278256,NM_011170	309.07	314.55	311.84	320.27	303.01	300.75	325.99	299.27	314.02	Prnp	1	K05634|1|1e-86|323|mmu:19122|prion protein	GO:0043231//intracellular membrane-bounded organelle;GO:0044425;GO:0043231//intracellular membrane-bounded organelle;GO:0044425	GO:0046914//transition metal ion binding;GO:0015631//tubulin binding;GO:0046914//transition metal ion binding;GO:0015631//tubulin binding	GO:0033173//calcineurin-NFAT signaling cascade;GO:0030003//cellular cation homeostasis;GO:0001818//negative regulation of cytokine production;GO:0042130//negative regulation of T cell proliferation;GO:0006915//apoptotic process;GO:0044092//negative regulation of molecular function;GO:0050852//T cell receptor signaling pathway;GO:0010038//response to metal ion;GO:0006725//cellular aromatic compoun…	gi|74186102|dbj|BAE34221.1|/1.55684e-85/unnamed protein product [Mus musculus]
18546	NM_008791	307.84	338.93	347.58	394.24	306.40	318.58	289.70	366.22	374.44	Pcp4	2	-	GO:0044444//cytoplasmic part;GO:0043231//intracellular membrane-bounded organelle	GO:0005515//protein binding	GO:0007399//nervous system development	gi|149060243|gb|EDM10957.1|/5.38317e-32/Purkinje cell protein 4, isoform CRA_b [Rattus norvegicus]
347740	NR_024329	307.66	323.92	322.30	307.66	301.13	311.84	309.72	322.31	318.67	2900097C17Rik	1	-	-	-	-	gi|26381879|dbj|BAC25475.1|/2.8879e-42/unnamed protein product [Mus musculus]
67891	NM_024212	307.42	327.22	320.46	364.18	295.83	315.49	306.69	328.22	313.11	Rpl4	4	K02930|1|0.0|680|fca:101080458|large subunit ribosomal protein L4e	GO:0015934//large ribosomal subunit;GO:0031981//nuclear lumen	GO:0005488//binding;GO:0005198//structural molecule activity	GO:0010467//gene expression	gi|586988825|ref|XP_003987064.2|/0/PREDICTED: 60S ribosomal protein L4 [Felis catus]
18648	NM_023418	302.57	291.33	307.96	348.25	303.83	300.67	300.06	305.09	301.94	Pgam1	2	K01834|1|8e-138|493|rno:24642|2,3-bisphosphoglycerate-dependent phosphoglycerate mutase [EC:5.4.2.11]	GO:0043231//intracellular membrane-bounded organelle;GO:0044444//cytoplasmic part	GO:0019900//kinase binding;GO:0016868//intramolecular transferase activity, phosphotransferases;GO:0034416//bisphosphoglycerate phosphatase activity	GO:0006098//pentose-phosphate shunt;GO:0006096//glycolytic process	gi|403259801|ref|XP_003922386.1|/3.9365e-142/PREDICTED: phosphoglycerate mutase 1 [Saimiri boliviensis boliviensis]
12215	NM_001077184,NM_009768	301.08	296.47	282.84	344.39	276.48	300.87	286.04	325.06	307.76	Bsg	1	K06535|1|4e-142|507|mmu:12215|basigin	GO:0031224//intrinsic component of membrane;GO:0001669//acrosomal vesicle;GO:0012505//endomembrane system;GO:0048770;GO:0005886//plasma membrane;GO:0031224//intrinsic component of membrane;GO:0001669//acrosomal vesicle;GO:0048770;GO:0005886//plasma membrane	GO:0048029//monosaccharide binding;GO:0048029//monosaccharide binding	GO:0042476//odontogenesis;GO:0010038//response to metal ion;GO:0009725//response to hormone;GO:0046683//response to organophosphorus;GO:0032787//monocarboxylic acid metabolic process;GO:0001893//maternal placenta development;GO:0002376//immune system process;GO:0007599//hemostasis;GO:0007165//signal transduction;GO:0042476//odontogenesis;GO:0010038//response to metal ion;GO:0009725//response to h…	gi|116014342|ref|NP_001070652.1|/1.3851e-146/basigin isoform 2 precursor [Mus musculus]
66237	NM_023179	300.88	308.94	296.17	346.84	304.86	301.01	312.77	303.75	300.19	Atp6v1g2	3	K02152|1|4e-30|135|mmu:66237|V-type H+-transporting ATPase subunit G	GO:0005774//vacuolar membrane;GO:0030672//synaptic vesicle membrane	GO:0019829//cation-transporting ATPase activity	GO:0006818//hydrogen transport;GO:0015031//protein transport;GO:0007169//transmembrane receptor protein tyrosine kinase signaling pathway;GO:0006996//organelle organization;GO:0009154//purine ribonucleotide catabolic process;GO:0006811//ion transport;GO:0044403//symbiosis, encompassing mutualism through parasitism;GO:0006875//cellular metal ion homeostasis	gi|511923809|ref|XP_004781065.1|/5.31215e-30/PREDICTED: V-type proton ATPase subunit G 2 isoform X2 [Mustela putorius furo]
19085	NM_001253890,NM_008923	299.22	282.80	277.12	302.79	274.71	278.25	285.50	283.87	265.59	Prkar1b	1	K04739|1|0.0|765|mmu:19085|cAMP-dependent protein kinase regulator	GO:0016020//membrane;GO:0043234//protein complex;GO:0044444//cytoplasmic part;GO:0016020//membrane;GO:0043234//protein complex;GO:0044444//cytoplasmic part	GO:0016772//transferase activity, transferring phosphorus-containing groups;GO:0030551//cyclic nucleotide binding;GO:0019887//protein kinase regulator activity;GO:0016772//transferase activity, transferring phosphorus-containing groups;GO:0030551//cyclic nucleotide binding;GO:0019887//protein kinase regulator activity	GO:0009653//anatomical structure morphogenesis;GO:0015980//energy derivation by oxidation of organic compounds;GO:0007599//hemostasis;GO:0038127//ERBB signaling pathway;GO:0033762//response to glucagon;GO:0032147//activation of protein kinase activity;GO:0010863//positive regulation of phospholipase C activity;GO:0030073//insulin secretion;GO:0044708//single-organism behavior;GO:0042044//fluid tr…	gi|254675178|ref|NP_032949.3|/0/cAMP-dependent protein kinase type I-beta regulatory subunit [Mus musculus]
72480	NM_030203	297.54	284.18	288.90	290.69	286.65	282.06	295.77	282.99	288.77	Tspyl4	2	K11287|1|0.0|700|mmu:72480|TSPY-like 4	GO:0043231//intracellular membrane-bounded organelle	-	GO:0034728//nucleosome organization	gi|28077077|ref|NP_084479.1|/0/testis-specific Y-encoded-like protein 4 [Mus musculus]
65113	NM_022996	297.41	326.94	334.71	322.80	298.77	286.06	304.20	276.99	321.62	Ndfip1	1	-	GO:0031228//intrinsic component of Golgi membrane	GO:0060089;GO:0019904//protein domain specific binding	GO:0006954//inflammatory response;GO:0010467//gene expression;GO:0032409;GO:0030098//lymphocyte differentiation;GO:0016567//protein ubiquitination;GO:0015031//protein transport;GO:0045829;GO:0009896;GO:0007249//I-kappaB kinase/NF-kappaB signaling;GO:0002573//myeloid leukocyte differentiation;GO:0002828//regulation of type 2 immune response;GO:0042098//T cell proliferation;GO:0001818//negative reg…	gi|12004976|gb|AAG44248.1|/1.23962e-113/Nedd4 WW domain-binding protein 5 [Mus musculus]
21991	NM_009415	296.85	282.64	288.24	312.98	277.47	274.99	294.02	281.68	289.24	Tpi1	2	K01803|1|2e-173|611|mmu:21991|triosephosphate isomerase (TIM) [EC:5.3.1.1]	GO:0043231//intracellular membrane-bounded organelle;GO:0044444//cytoplasmic part	GO:0016861//intramolecular oxidoreductase activity, interconverting aldoses and ketoses	GO:0006007//glucose catabolic process;GO:0006081//cellular aldehyde metabolic process;GO:0007275//multicellular organism development	gi|226958349|ref|NP_033441.2|/1.76239e-172/triosephosphate isomerase [Mus musculus]
59049	NM_021551	296.42	292.21	290.24	305.83	299.93	290.67	282.76	266.05	275.73	Slc22a17	4	K08213|1|2e-155|551|mmu:59049|MFS transporter, OCT family, solute carrier family 22 (organic cation transporter), member 17	GO:0031090//organelle membrane;GO:0016021//integral component of membrane	GO:0038023//signaling receptor activity;GO:0005215//transporter activity	GO:0015688//iron chelate transport;GO:0044763	gi|743718738|ref|XP_010953114.1|/1.1177e-172/PREDICTED: solute carrier family 22 member 17, partial [Camelus bactrianus]
22223	NM_011670	294.57	340.68	304.24	352.57	307.19	305.57	322.89	300.56	328.16	Uchl1	2	K05611|1|7e-125|449|rno:29545|ubiquitin carboxyl-terminal hydrolase L1 [EC:3.4.19.12]	GO:0031981//nuclear lumen;GO:0043005//neuron projection;GO:0044297//cell body;GO:0031090//organelle membrane;GO:0044444//cytoplasmic part	GO:0032182//ubiquitin-like protein binding;GO:0004175//endopeptidase activity;GO:0008238//exopeptidase activity;GO:0016790//thiolester hydrolase activity;GO:0031690//adrenergic receptor binding	GO:0055002//striated muscle cell development;GO:0048667//cell morphogenesis involved in neuron differentiation;GO:0043405//regulation of MAP kinase activity;GO:0007600//sensory perception;GO:0008088//axo-dendritic transport;GO:0019941//modification-dependent protein catabolic process;GO:0007631//feeding behavior;GO:0070646//protein modification by small protein removal;GO:0008344//adult locomotor…	gi|148705826|gb|EDL37773.1|/8.32284e-128/ubiquitin carboxy-terminal hydrolase L1, isoform CRA_b, partial [Mus musculus]
20088	NM_011297,NM_207634,NM_207635	293.73	324.83	320.20	402.38	295.29	318.20	318.68	342.41	317.87	Rps24	1	K02974|1|5e-50|200|mze:101482129|small subunit ribosomal protein S24e	GO:0031981//nuclear lumen;GO:0015935//small ribosomal subunit;GO:0043231//intracellular membrane-bounded organelle;GO:0015935//small ribosomal subunit	GO:0005198//structural molecule activity;GO:0005515//protein binding;GO:0036094//small molecule binding;GO:0008135//translation factor activity, RNA binding;GO:0005198//structural molecule activity;GO:0005515//protein binding;GO:0036094//small molecule binding;GO:0008135//translation factor activity, RNA binding	GO:0006412//translation;GO:0000956//nuclear-transcribed mRNA catabolic process;GO:0019080;GO:0030490//maturation of SSU-rRNA;GO:0048872//homeostasis of number of cells;GO:0006613//cotranslational protein targeting to membrane;GO:0006412//translation;GO:0000956//nuclear-transcribed mRNA catabolic process;GO:0019080;GO:0048872//homeostasis of number of cells;GO:0006613//cotranslational protein targ…	gi|148669490|gb|EDL01437.1|/6.09094e-65/mCG7861, isoform CRA_b, partial [Mus musculus]
100043160	NR_028042	291.58	316.87	319.49	413.54	300.10	314.19	299.05	350.61	322.54	Gm10012	1	K02272|1|1e-29|129|mmu:12867|cytochrome c oxidase subunit 7c	GO:0019866//organelle inner membrane;GO:0043231//intracellular membrane-bounded organelle;GO:0031224//intrinsic component of membrane	GO:0015002//heme-copper terminal oxidase activity	GO:0006818//hydrogen transport;GO:0006811//ion transport;GO:0044710	gi|148690527|gb|EDL22474.1|/4.75358e-29/mCG17670 [Mus musculus]
18111	NM_001291128,NM_001291129,NM_001291130,NM_010923,NM_180960	291.07	290.16	257.69	313.31	304.35	276.83	285.02	278.01	308.32	Nnat	3	-	-	-	GO:0007417//central nervous system development;GO:0050796//regulation of insulin secretion;GO:0009746;GO:0008104//protein localization;GO:0007417//central nervous system development;GO:0050796//regulation of insulin secretion;GO:0009746;GO:0008104//protein localization	gi|148674292|gb|EDL06239.1|/1.60758e-54/neuronatin, isoform CRA_c, partial [Mus musculus]
67025	NM_025919	289.95	312.00	276.04	336.79	262.07	294.73	270.14	306.75	292.59	Rpl11	2	K02868|1|3e-99|362|pale:102883699|large subunit ribosomal protein L11e	GO:0031981//nuclear lumen;GO:0015934//large ribosomal subunit	GO:0005198//structural molecule activity;GO:0003723//RNA binding	GO:0006412//translation;GO:0000956//nuclear-transcribed mRNA catabolic process;GO:0019080;GO:0006613//cotranslational protein targeting to membrane;GO:0033365//protein localization to organelle;GO:0042254//ribosome biogenesis	gi|725552974|ref|XP_010347552.1|/1.53312e-100/PREDICTED: 60S ribosomal protein L11 isoform X1 [Saimiri boliviensis boliviensis]
94275	NM_019791	288.62	277.32	283.01	291.73	281.76	284.72	289.05	271.52	271.08	Maged1	2	K12464|1|0.0|1251|mmu:94275|melanoma-associated antigen D1	GO:0032991//macromolecular complex;GO:0044444//cytoplasmic part	GO:0016909//SAP kinase activity;GO:0005488//binding	GO:0051094//positive regulation of developmental process;GO:0006366//transcription from RNA polymerase II promoter;GO:0006915//apoptotic process;GO:0008285//negative regulation of cell proliferation;GO:0043405//regulation of MAP kinase activity	gi|60360182|dbj|BAD90336.1|/0/mFLJ00163 protein [Mus musculus]
17750	NM_008630	287.59	220.36	252.09	219.48	217.33	193.94	174.51	200.59	174.79	Mt2	2	-	-	-	-	gi|148679170|gb|EDL11117.1|/1.5517e-42/metallothionein 2, partial [Mus musculus]
16593	NM_001025358,NM_001025359,NM_001025360,NM_001025361,NM_001025362,NM_001025363,NM_001081959,NM_008450	285.80	287.56	292.64	290.72	275.93	289.12	281.20	305.59	285.32	Klc1	1	K10407|1|0.0|910|ptg:102970489|kinesin light chain	GO:0005875//microtubule associated complex;GO:0043005//neuron projection;GO:0044297//cell body;GO:0031982//vesicle;GO:0044444//cytoplasmic part;GO:0005875//microtubule associated complex;GO:0043005//neuron projection;GO:0044297//cell body;GO:0031982//vesicle;GO:0044444//cytoplasmic part;GO:0005875//microtubule associated complex;GO:0043005//neuron projection;GO:0044297//cell body;GO:0031982//vesi…	GO:0008092//cytoskeletal protein binding;GO:0008092//cytoskeletal protein binding;GO:0008092//cytoskeletal protein binding;GO:0005488//binding;GO:0003774//motor activity	GO:0032988;GO:0015031//protein transport;GO:0010970//transport along microtubule;GO:0032988;GO:0015031//protein transport;GO:0010970//transport along microtubule;GO:0032988;GO:0015031//protein transport;GO:0010970//transport along microtubule;GO:0002478;GO:0006928//movement of cell or subcellular component;GO:0007599//hemostasis;GO:0032988	gi|575403064|ref|NP_001020534.2|/0/kinesin light chain 1 isoform 1F [Mus musculus]
65945	NM_001290989,NM_023051	284.13	272.09	259.71	253.23	267.91	275.33	259.41	259.72	251.86	Clstn1	1	K16507|1|6e-12|76.6|spu:580282|protocadherin-16/23;K04601|5|6e-12|76.6|bfo:BRAFLDRAFT_130073|cadherin EGF LAG seven-pass G-type receptor 2	GO:0031224//intrinsic component of membrane;GO:0043231//intracellular membrane-bounded organelle;GO:0031090//organelle membrane;GO:0097060//synaptic membrane;GO:0031224//intrinsic component of membrane;GO:0043231//intracellular membrane-bounded organelle;GO:0031090//organelle membrane;GO:0097060//synaptic membrane	GO:0046872//metal ion binding;GO:0046872//metal ion binding	GO:0016337//single organismal cell-cell adhesion;GO:0007267//cell-cell signaling;GO:0006875//cellular metal ion homeostasis;GO:0016337//single organismal cell-cell adhesion;GO:0007267//cell-cell signaling;GO:0006875//cellular metal ion homeostasis	gi|50510703|dbj|BAD32337.1|/0/mKIAA0911 protein [Mus musculus]
19941	NM_009080	283.31	325.27	321.97	383.54	289.39	309.29	296.39	315.51	300.63	Rpl26	2	K02898|1|3e-76|285|cge:100760077|large subunit ribosomal protein L26e	-	-	-	gi|537145497|gb|ERE69430.1|/9.99982e-77/60S ribosomal protein L26-like protein [Cricetulus griseus]
20104	NM_009096	282.93	300.15	290.03	327.18	280.26	291.64	278.02	297.63	298.72	Rps6	3	K02991|1|6e-118|426|fca:101098495|small subunit ribosomal protein S6e	GO:0031981//nuclear lumen;GO:0015935//small ribosomal subunit	GO:0005198//structural molecule activity;GO:0019900//kinase binding	GO:0000075//cell cycle checkpoint;GO:0022618//ribonucleoprotein complex assembly;GO:0006915//apoptotic process;GO:0002286//T cell activation involved in immune response;GO:0042254//ribosome biogenesis;GO:0007169//transmembrane receptor protein tyrosine kinase signaling pathway;GO:0000087//mitotic M phase;GO:0030217//T cell differentiation;GO:0044772//mitotic cell cycle phase transition;GO:0033500…	gi|755785705|ref|XP_003995546.2|/5.08562e-117/PREDICTED: 40S ribosomal protein S6 [Felis catus]
26961	NM_012053	280.98	306.92	283.90	316.52	268.04	274.51	264.33	278.02	257.91	Rpl8	2	K02938|1|6e-141|502|pale:102894746|large subunit ribosomal protein L8e	GO:0015934//large ribosomal subunit	GO:0003723//RNA binding;GO:0005198//structural molecule activity	GO:0006412//translation;GO:0019080;GO:0000956//nuclear-transcribed mRNA catabolic process;GO:0006613//cotranslational protein targeting to membrane	gi|533164489|ref|XP_005395995.1|/2.62317e-140/PREDICTED: 60S ribosomal protein L8 [Chinchilla lanigera]
11429	NM_080633	280.32	272.56	267.29	275.12	267.48	272.09	273.24	278.15	271.72	Aco2	2	K01681|1|0.0|1559|ocu:100352714|aconitate hydratase [EC:4.2.1.3]	GO:0043231//intracellular membrane-bounded organelle	GO:0046914//transition metal ion binding;GO:0051536//iron-sulfur cluster binding;GO:0003994//aconitate hydratase activity	GO:0009060//aerobic respiration;GO:0072350//tricarboxylic acid metabolic process	gi|958777144|ref|XP_014719872.1|/0/PREDICTED: aconitate hydratase, mitochondrial [Equus asinus]
56442	NM_019760	280.15	300.94	309.83	308.12	296.02	272.01	313.54	291.50	304.24	Serinc1	3	-	GO:0031224//intrinsic component of membrane;GO:0043231//intracellular membrane-bounded organelle;GO:0031090//organelle membrane	GO:0005488//binding;GO:0015179//L-amino acid transmembrane transporter activity	GO:0006644//phospholipid metabolic process;GO:0006575//cellular modified amino acid metabolic process;GO:0006643//membrane lipid metabolic process;GO:0043085//positive regulation of catalytic activity;GO:0015807//L-amino acid transport	gi|9790269|ref|NP_062734.1|/0/serine incorporator 1 precursor [Mus musculus]
64011	NM_022029	279.69	252.50	290.83	307.01	264.32	278.66	205.80	306.04	263.64	Nrgn	2	-	GO:0042995//cell projection	GO:0005515//protein binding	GO:0035556//intracellular signal transduction	gi|148693489|gb|EDL25436.1|/3.34053e-59/neurogranin [Mus musculus]
19711	NM_009049	278.22	289.28	260.36	342.71	289.35	262.06	309.46	313.24	296.44	Resp18	1	K07817|1|5e-13|76.6|aml:100468518|receptor-type tyrosine-protein phosphatase N [EC:3.1.3.48]	GO:0016023//cytoplasmic, membrane-bounded vesicle;GO:0043025//neuronal cell body;GO:0005788//endoplasmic reticulum lumen	-	-	gi|6677717|ref|NP_033075.1|/1.42744e-97/regulated endocrine-specific protein 18 precursor [Mus musculus]
19231	NM_008972	274.86	271.91	273.34	329.83	283.07	295.95	270.09	298.89	299.91	Ptma	2	K13784|1|6e-10|63.5|ocu:100357307|prothymosin alpha	-	-	GO:0006915//apoptotic process	gi|74195796|dbj|BAE30461.1|/7.83912e-28/unnamed protein product [Mus musculus]
20363	NM_001042613,NM_001042614,NM_009155	274.73	253.00	256.65	274.95	253.15	246.45	262.09	262.42	249.72	Sepp1	1	-	-	-	-	-
20091	NM_016959	274.39	286.22	293.98	360.13	306.11	290.69	271.61	310.36	313.48	Rps3a1	4	K02984|1|2e-142|507|mmu:20091|small subunit ribosomal protein S3Ae	GO:0031981//nuclear lumen;GO:0015935//small ribosomal subunit	GO:0005198//structural molecule activity;GO:0005515//protein binding;GO:0003676//nucleic acid binding	GO:0006412//translation;GO:0000956//nuclear-transcribed mRNA catabolic process;GO:0019080;GO:0012502//induction of programmed cell death;GO:0048869//cellular developmental process;GO:0006613//cotranslational protein targeting to membrane	gi|254553321|ref|NP_058655.3|/1.28271e-141/40S ribosomal protein S3a [Mus musculus]
71679	NM_027862	273.09	309.57	331.32	368.75	283.29	291.51	295.02	321.73	297.92	Atp5h	1	K02138|1|3e-90|332|mmu:71679|F-type H+-transporting ATPase subunit d	GO:0005753//mitochondrial proton-transporting ATP synthase complex;GO:0033177//proton-transporting two-sector ATPase complex, proton-transporting domain	GO:0017111//nucleoside-triphosphatase activity;GO:0015077//monovalent inorganic cation transmembrane transporter activity	GO:0006818//hydrogen transport;GO:0006754//ATP biosynthetic process;GO:0009154//purine ribonucleotide catabolic process	gi|21313679|ref|NP_082138.1|/1.84972e-89/ATP synthase subunit d, mitochondrial [Mus musculus]
30853	NM_001170341,NM_145385	272.55	256.34	265.46	300.62	260.96	277.13	265.55	260.11	262.55	Mlf2	1	K15622|1|9e-41|170|xla:496153|myeloid leukemia factor 1	GO:0043231//intracellular membrane-bounded organelle;GO:0043231//intracellular membrane-bounded organelle	-	GO:0006950//response to stress;GO:0006950//response to stress	gi|625280369|ref|XP_007631839.1|/3.26328e-128/PREDICTED: myeloid leukemia factor 2 isoform X2 [Cricetulus griseus]
22151	NM_009450	272.45	290.80	266.88	293.74	266.79	288.26	273.83	262.37	269.34	Tubb2a	2	K07375|1|0.0|832|oaa:100079040|tubulin beta	GO:0032991//macromolecular complex;GO:0016020//membrane;GO:0015630//microtubule cytoskeleton	GO:0005198//structural molecule activity;GO:0032550;GO:0017111//nucleoside-triphosphatase activity	GO:0006458//'de novo' protein folding;GO:0043623//cellular protein complex assembly;GO:0009154//purine ribonucleotide catabolic process;GO:0016477//cell migration	gi|586480181|ref|XP_006870616.1|/0/PREDICTED: tubulin beta-2A chain-like isoform X2 [Chrysochloris asiatica]
66855	NM_001037877,NM_001037878,NM_001286362,NM_001286363,NM_025804	272.09	274.13	270.90	269.48	260.30	269.93	259.02	272.63	265.08	Tcf25	1	K14206|1|6e-46|189|bmor:101737920|solute carrier family 15 (oligopeptide transporter), member 1	GO:0031981//nuclear lumen;GO:0043231//intracellular membrane-bounded organelle;GO:0043231//intracellular membrane-bounded organelle;GO:0043231//intracellular membrane-bounded organelle;GO:0043231//intracellular membrane-bounded organelle	GO:0003676//nucleic acid binding;GO:0001071//nucleic acid binding transcription factor activity;GO:0003676//nucleic acid binding;GO:0001071//nucleic acid binding transcription factor activity;GO:0003676//nucleic acid binding;GO:0001071//nucleic acid binding transcription factor activity;GO:0003676//nucleic acid binding;GO:0001071//nucleic acid binding transcription factor activity;GO:0003676//nuc…	GO:0006351//transcription, DNA-templated;GO:0006351//transcription, DNA-templated;GO:0006351//transcription, DNA-templated;GO:0006351//transcription, DNA-templated;GO:0006351//transcription, DNA-templated	gi|148679789|gb|EDL11736.1|/0/transcription factor 25 (basic helix-loop-helix), isoform CRA_b, partial [Mus musculus]
20655	NM_011434	271.57	291.44	290.55	342.64	265.82	280.59	260.05	289.70	277.11	Sod1	1	K04565|1|3e-86|319|mmu:20655|superoxide dismutase, Cu-Zn family [EC:1.15.1.1]	-	-	-	gi|45597447|ref|NP_035564.1|/2.34719e-85/superoxide dismutase [Cu-Zn] [Mus musculus]
12799	NM_001146318,NM_009923	271.18	262.41	260.24	288.39	273.51	296.23	280.31	267.10	282.95	Cnp	1	K01121|1|0.0|850|mmu:12799|2',3'-cyclic-nucleotide 3'-phosphodiesterase [EC:3.1.4.37]	GO:0015630//microtubule cytoskeleton;GO:0031966//mitochondrial membrane;GO:0043209//myelin sheath;GO:0048770;GO:0019866//organelle inner membrane;GO:0042995//cell projection;GO:0044421;GO:0015630//microtubule cytoskeleton;GO:0031966//mitochondrial membrane;GO:0043209//myelin sheath;GO:0048770;GO:0019866//organelle inner membrane;GO:0042995//cell projection;GO:0044421	GO:0000166//nucleotide binding;GO:0003676//nucleic acid binding;GO:0004112//cyclic-nucleotide phosphodiesterase activity;GO:0000166//nucleotide binding;GO:0003676//nucleic acid binding;GO:0004112//cyclic-nucleotide phosphodiesterase activity	GO:0044260;GO:0007626//locomotory behavior;GO:0048667//cell morphogenesis involved in neuron differentiation;GO:0007420//brain development;GO:0009166//nucleotide catabolic process;GO:0002237//response to molecule of bacterial origin;GO:0006839//mitochondrial transport;GO:0044260;GO:0007626//locomotory behavior;GO:0048667//cell morphogenesis involved in neuron differentiation;GO:0007420//brain dev…	gi|226423907|ref|NP_034053.2|/0/2',3'-cyclic-nucleotide 3'-phosphodiesterase isoform 2 [Mus musculus]
12520	NM_133655	269.89	244.88	257.02	292.04	260.63	268.83	267.36	236.08	254.88	Cd81	2	K06508|1|4e-129|464|mmu:12520|CD81 antigen	GO:0016021//integral component of membrane;GO:0044459	GO:0005488//binding	GO:0033036;GO:0001934//positive regulation of protein phosphorylation;GO:0043126;GO:0046474//glycerophospholipid biosynthetic process;GO:0030888//regulation of B cell proliferation;GO:0019062//virion attachment to host cell;GO:0006950//response to stress;GO:0016049//cell growth	gi|19526794|ref|NP_598416.1|/3.27229e-128/CD81 antigen [Mus musculus]
27176	NM_013721	268.93	276.42	266.81	302.11	257.85	252.08	255.20	250.82	275.61	Rpl7a	3	K02936|1|1e-125|451|xla:100037086|large subunit ribosomal protein L7Ae	GO:0015934//large ribosomal subunit	GO:0003676//nucleic acid binding;GO:0005198//structural molecule activity	GO:0006412//translation;GO:0019080;GO:0022613//ribonucleoprotein complex biogenesis;GO:0000956//nuclear-transcribed mRNA catabolic process;GO:0006613//cotranslational protein targeting to membrane	gi|148708155|gb|EDL40102.1|/6.54902e-127/mCG12602 [Mus musculus]
22152	NM_023279	268.21	264.87	258.11	268.24	256.90	242.82	258.41	249.69	249.09	Tubb3	2	K07375|1|0.0|829|lve:103082376|tubulin beta	GO:0032991//macromolecular complex;GO:0043005//neuron projection;GO:0016020//membrane;GO:0015630//microtubule cytoskeleton	GO:0005198//structural molecule activity;GO:0032550;GO:0017111//nucleoside-triphosphatase activity;GO:0033218//amide binding	GO:0006458//'de novo' protein folding;GO:0006935//chemotaxis;GO:0030154//cell differentiation;GO:0043623//cellular protein complex assembly;GO:0009154//purine ribonucleotide catabolic process;GO:0000087//mitotic M phase	gi|532003341|ref|XP_005345916.1|/0/PREDICTED: tubulin beta-3 chain [Microtus ochrogaster]
20254	NM_001310680,NM_009129	265.77	282.10	290.00	288.33	298.97	263.08	295.19	317.29	297.16	Scg2	1	-	GO:0016023//cytoplasmic, membrane-bounded vesicle;GO:0044421	GO:0005102//receptor binding	GO:0048646//anatomical structure formation involved in morphogenesis;GO:0006915//apoptotic process;GO:0050927//positive regulation of positive chemotaxis;GO:0001935//endothelial cell proliferation;GO:0030595//leukocyte chemotaxis	gi|893562353|ref|NP_001297609.1|/0/secretogranin-2 isoform 2 precursor [Mus musculus]
14567	NM_010273	265.10	274.72	269.30	277.65	268.05	261.06	270.87	265.32	267.99	Gdi1	4	K17255|1|0.0|828|mmu:14567|Rab GDP dissociation inhibitor	GO:0032991//macromolecular complex;GO:0042995//cell projection;GO:0044424	GO:0008047//enzyme activator activity;GO:0005092//GDP-dissociation inhibitor activity;GO:0017016//Ras GTPase binding;GO:0036094//small molecule binding	GO:0010038//response to metal ion;GO:0045184//establishment of protein localization;GO:0007409//axonogenesis;GO:0007154//cell communication	gi|148697875|gb|EDL29822.1|/0/guanosine diphosphate (GDP) dissociation inhibitor 1, isoform CRA_a, partial [Mus musculus]
94214	NM_052994	265.08	263.32	249.54	211.70	258.04	271.10	255.00	252.62	253.32	Spock2	2	K08136|1|0.0|768|mmu:94214|sparc/osteonectin, cwcv and kazal-like domains proteoglycan (testican)	GO:0031012//extracellular matrix	GO:0046872//metal ion binding;GO:0097367//carbohydrate derivative binding	GO:0018149//peptide cross-linking;GO:0043062//extracellular structure organization;GO:0007399//nervous system development;GO:0030154//cell differentiation;GO:0007154//cell communication;GO:0010810//regulation of cell-substrate adhesion	gi|16506279|ref|NP_443720.1|/0/testican-2 precursor [Mus musculus]
18412	NM_001290769,NM_011018	262.32	260.38	254.84	270.25	236.33	253.04	253.60	234.60	245.83	Sqstm1	1	K14381|1|0.0|852|mmu:18412|sequestosome 1	GO:0031981//nuclear lumen;GO:0016234//inclusion body;GO:0031982//vesicle;GO:0000323//lytic vacuole;GO:0035770//ribonucleoprotein granule;GO:0005768//endosome;GO:0016234//inclusion body;GO:0031982//vesicle;GO:0000323//lytic vacuole;GO:0035770//ribonucleoprotein granule;GO:0005768//endosome	GO:0046914//transition metal ion binding;GO:0005102//receptor binding;GO:0019901//protein kinase binding;GO:0004672//protein kinase activity;GO:0031593//polyubiquitin binding;GO:0000989//transcription factor activity, transcription factor binding;GO:0019904//protein domain specific binding;GO:0042802//identical protein binding;GO:0046914//transition metal ion binding;GO:0019901//protein kinase bi…	GO:0033036;GO:0007265//Ras protein signal transduction;GO:0006366//transcription from RNA polymerase II promoter;GO:0012501//programmed cell death;GO:0007169//transmembrane receptor protein tyrosine kinase signaling pathway;GO:0051259//protein oligomerization;GO:0001932//regulation of protein phosphorylation;GO:0007249//I-kappaB kinase/NF-kappaB signaling;GO:0044765//single-organism transport;GO:…	gi|6754954|ref|NP_035148.1|/0/sequestosome-1 isoform 1 [Mus musculus]
64294	NM_022417	257.99	240.59	242.93	262.99	240.29	245.14	240.38	230.20	238.97	Itm2c	3	K18265|1|1e-121|439|mcc:711245|integral membrane protein 2C	GO:0031224//intrinsic component of membrane;GO:0005764//lysosome	GO:0042277//peptide binding;GO:0032550	GO:0043068//positive regulation of programmed cell death;GO:0010975//regulation of neuron projection development	gi|297265084|ref|XP_001112946.2|/9.50618e-121/PREDICTED: integral membrane protein 2C [Macaca mulatta]
57754	NM_021316	256.31	270.26	255.49	262.44	251.86	265.23	256.31	261.42	273.64	Cend1	4	-	-	-	GO:0008344//adult locomotory behavior;GO:0021930//cerebellar granule cell precursor proliferation;GO:0021533//cell differentiation in hindbrain;GO:0021681//cerebellar granular layer development;GO:0021932	gi|148686123|gb|EDL18070.1|/6.15906e-51/cell cycle exit and neuronal differentiation 1, isoform CRA_b, partial [Mus musculus]
19862	NR_003027	255.22	262.56	232.76	256.96	250.04	258.47	257.80	231.23	265.16	Rnu6	2	K05692|1|9e-11|67.4|pps:103784606|actin beta/gamma 1;K07023|3|2e-06|52.8|aml:100470328|putative hydrolases of HD superfamily	-	-	-	gi|537152882|gb|ERE72362.1|/5.27797e-12/membralin-like protein [Cricetulus griseus]
243616	NM_172890	252.30	248.07	235.70	246.45	243.24	264.10	252.19	237.08	244.53	Slc6a11	3	K05039|1|0.0|1264|mmu:243616|solute carrier family 6 (neurotransmitter transporter, GABA) member 6/8/11/12/13	GO:0016021//integral component of membrane;GO:0044424	GO:0005488//binding;GO:0005283//sodium:amino acid symporter activity;GO:0005326//neurotransmitter transporter activity	GO:0044765//single-organism transport;GO:0007417//central nervous system development;GO:0042221//response to chemical	gi|27370360|ref|NP_766478.1|/0/sodium- and chloride-dependent GABA transporter 3 [Mus musculus]
54683	NM_012021	251.97	253.49	264.63	317.48	237.04	257.74	247.15	260.53	245.62	Prdx5	2	K11187|1|2e-108|393|mmu:54683|peroxiredoxin 5, atypical 2-Cys peroxiredoxin [EC:1.11.1.15]	GO:0031982//vesicle;GO:0005829//cytosol;GO:0044439	GO:0005515//protein binding;GO:0051920//peroxiredoxin activity;GO:0044212//transcription regulatory region DNA binding;GO:0016209//antioxidant activity;GO:0004869//cysteine-type endopeptidase inhibitor activity	GO:0006383//transcription from RNA polymerase III promoter;GO:0043086//negative regulation of catalytic activity;GO:0042981//regulation of apoptotic process;GO:0010557//positive regulation of macromolecule biosynthetic process;GO:0042743//hydrogen peroxide metabolic process;GO:0000302//response to reactive oxygen species;GO:0055114//oxidation-reduction process	gi|6755114|ref|NP_036151.1|/1.41397e-107/peroxiredoxin-5, mitochondrial precursor [Mus musculus]
21833	NM_001313983,NM_178060	251.43	245.73	231.41	255.68	229.15	236.80	227.17	238.61	226.86	Thra	4	K05547|1|0.0|838|pale:102881243|thyroid hormone receptor alpha	-	-	-	-
270106	NM_016738	250.96	266.08	255.23	301.61	230.85	251.04	221.41	229.27	248.62	Rpl13	5	K02873|1|3e-99|363|xla:100049095|large subunit ribosomal protein L13e	GO:0015934//large ribosomal subunit	GO:0003676//nucleic acid binding;GO:0005198//structural molecule activity	GO:0006412//translation;GO:0019080;GO:0000956//nuclear-transcribed mRNA catabolic process;GO:0006613//cotranslational protein targeting to membrane	gi|148679762|gb|EDL11709.1|/2.11775e-98/mCG19578, isoform CRA_b [Mus musculus]
67938	NM_023402	250.85	235.85	243.34	270.60	226.91	245.87	243.57	239.88	250.42	Myl12b	2	K12757|1|1e-84|315|shr:100920097|myosin regulatory light chain 12	GO:0016459//myosin complex;GO:0031674//I band;GO:0032432//actin filament bundle	GO:0046872//metal ion binding;GO:0005102//receptor binding	GO:0022604//regulation of cell morphogenesis;GO:0003012//muscle system process;GO:0006935//chemotaxis;GO:0006612//protein targeting to membrane	gi|884882468|ref|XP_013002153.1|/1.17538e-83/PREDICTED: myosin regulatory light chain 12B-like isoform X1 [Cavia porcellus]
12868	NM_007750	249.99	252.58	248.23	331.53	250.74	228.97	248.10	226.30	251.25	Cox8a	2	K02273|1|2e-32|140|mmu:12868|cytochrome c oxidase subunit 8	GO:0031224//intrinsic component of membrane;GO:0005746//mitochondrial respiratory chain	GO:0015002//heme-copper terminal oxidase activity	GO:0044710	gi|148700340|gb|EDL32287.1|/1.05087e-43/mCG51330, partial [Mus musculus]
20918	NM_011508	248.24	254.85	249.91	299.32	233.96	238.14	239.94	243.63	243.91	Eif1	2	K03113|1|1e-55|219|phd:102331936|translation initiation factor 1	GO:0044424	GO:0008135//translation factor activity, RNA binding	GO:0006413//translational initiation;GO:0050896//response to stimulus;GO:0007549//dosage compensation	gi|611991798|ref|XP_001364419.2|/3.62882e-58/PREDICTED: uncharacterized protein LOC100012315 [Monodelphis domestica]
57294	NM_027015,NR_033727	247.06	277.51	250.79	311.51	233.06	243.05	244.60	276.09	261.93	Rps27	1	K02978|1|1e-38|160|mcf:102116449|small subunit ribosomal protein S27e	GO:0043231//intracellular membrane-bounded organelle;GO:0015935//small ribosomal subunit;GO:0043231//intracellular membrane-bounded organelle;GO:0015935//small ribosomal subunit	GO:0046914//transition metal ion binding;GO:0005198//structural molecule activity;GO:0003676//nucleic acid binding;GO:0046914//transition metal ion binding;GO:0005198//structural molecule activity;GO:0003676//nucleic acid binding	GO:0006412//translation;GO:0000956//nuclear-transcribed mRNA catabolic process;GO:0019080;GO:0007067//mitotic nuclear division;GO:0006613//cotranslational protein targeting to membrane;GO:0006412//translation;GO:0000956//nuclear-transcribed mRNA catabolic process;GO:0019080;GO:0007067//mitotic nuclear division;GO:0006613//cotranslational protein targeting to membrane	gi|505851583|ref|XP_004619237.1|/1.58623e-36/PREDICTED: 40S ribosomal protein S27 [Sorex araneus]
66489	NM_025592	247.02	269.55	271.90	338.02	254.81	270.78	254.01	293.87	262.76	Rpl35	3	K02918|1|3e-39|162|chx:102183339|large subunit ribosomal protein L35e	GO:0031981//nuclear lumen;GO:0015934//large ribosomal subunit	GO:0003723//RNA binding;GO:0005198//structural molecule activity	GO:0006412//translation;GO:0019080;GO:0000956//nuclear-transcribed mRNA catabolic process;GO:0006613//cotranslational protein targeting to membrane	gi|119608008|gb|EAW87602.1|/1.13543e-38/ribosomal protein L35, isoform CRA_b [Homo sapiens]
17263	NR_003633,NR_027651,NR_027652	247.01	264.95	340.20	247.73	386.75	273.95	321.77	309.47	282.25	Meg3	3	-	-	-	-	-
20042	NM_011295	244.51	258.69	258.07	272.34	219.33	246.95	232.40	242.17	239.36	Rps12	6	K02951|1|3e-71|269|oaa:100075031|small subunit ribosomal protein S12e	GO:0015935//small ribosomal subunit	GO:0005198//structural molecule activity	GO:0006412//translation;GO:0019080;GO:0000956//nuclear-transcribed mRNA catabolic process;GO:0006613//cotranslational protein targeting to membrane	gi|14277700|ref|NP_001007.2|/2.03754e-70/40S ribosomal protein S12 [Homo sapiens]
66168	NM_023168	244.05	240.10	226.57	254.04	233.26	236.12	227.52	226.22	225.00	Grina	3	K06890|1|6e-119|420|cjc:100394086|uncharacterized protein	-	-	-	-
19988	NM_011290	240.41	250.42	242.72	264.89	221.50	235.87	229.21	226.53	237.75	Rpl6	5	K02934|1|3e-123|444|mmu:19988|large subunit ribosomal protein L6e	GO:0015934//large ribosomal subunit	GO:0005198//structural molecule activity	GO:0010467//gene expression	gi|84662736|ref|NP_035420.2|/2.09574e-122/60S ribosomal protein L6 [Mus musculus]
56216	NM_024414	239.71	249.58	231.61	189.46	232.04	250.69	233.89	247.99	229.21	Stx1b	2	K08486|1|4e-134|480|shr:100929548|syntaxin 1B/2/3	GO:0016021//integral component of membrane	GO:0005231//excitatory extracellular ligand-gated ion channel activity;GO:0005515//protein binding	GO:0007267//cell-cell signaling;GO:0006887//exocytosis;GO:0015031//protein transport	gi|6981600|ref|NP_036832.1|/3.50875e-133/syntaxin-1B [Rattus norvegicus]
14751	NM_008155	238.60	242.19	236.99	244.17	236.60	241.47	241.84	238.78	233.71	Gpi1	4	K01810|1|0.0|1137|mmu:14751|glucose-6-phosphate isomerase [EC:5.3.1.9]	GO:0031981//nuclear lumen;GO:0042995//cell projection;GO:0044444//cytoplasmic part;GO:0031090//organelle membrane;GO:0044421	GO:0016861//intramolecular oxidoreductase activity, interconverting aldoses and ketoses;GO:0005102//receptor binding;GO:0030246//carbohydrate binding	GO:0006007//glucose catabolic process;GO:0006796//phosphate-containing compound metabolic process;GO:0044708//single-organism behavior;GO:0009438//methylglyoxal metabolic process;GO:0043066//negative regulation of apoptotic process	gi|254553458|ref|NP_032181.2|/0/glucose-6-phosphate isomerase [Mus musculus]
20320	NM_001293673,NM_009145	238.50	246.36	251.39	263.29	250.91	226.10	253.88	243.23	256.99	Nptn	2	K06535|1|6e-49|198|acs:103281913|basigin	GO:0031224//intrinsic component of membrane;GO:0097060//synaptic membrane;GO:0031224//intrinsic component of membrane;GO:0097060//synaptic membrane	GO:0005104//fibroblast growth factor receptor binding;GO:0005104//fibroblast growth factor receptor binding	GO:0016337//single organismal cell-cell adhesion;GO:0048169//regulation of long-term neuronal synaptic plasticity;GO:0008543//fibroblast growth factor receptor signaling pathway;GO:0010975//regulation of neuron projection development;GO:0051480//regulation of cytosolic calcium ion concentration;GO:0016337//single organismal cell-cell adhesion;GO:0048169//regulation of long-term neuronal synaptic …	gi|153945724|ref|NP_033171.2|/3.59371e-139/neuroplastin isoform 1 precursor [Mus musculus]
13007	NM_007791	238.10	236.53	234.83	247.73	227.58	242.13	224.65	233.20	226.59	Csrp1	5	K09377|1|3e-88|328|shr:100918475|cysteine and glycine-rich protein	GO:0005856//cytoskeleton;GO:0043231//intracellular membrane-bounded organelle	GO:0046914//transition metal ion binding	GO:0007010//cytoskeleton organization	gi|537170965|gb|ERE74332.1|/2.34595e-96/cysteine and glycine-rich protein 1 [Cricetulus griseus]
625249	NM_001037741,NM_008162,NR_110342	237.37	247.91	244.05	285.92	179.91	242.13	211.14	229.01	218.41	Gpx4	1	K05361|1|1e-101|371|rno:29328|phospholipid-hydroperoxide glutathione peroxidase [EC:1.11.1.12]	GO:0043231//intracellular membrane-bounded organelle;GO:0019866//organelle inner membrane;GO:0044444//cytoplasmic part;GO:0012505//endomembrane system;GO:0043231//intracellular membrane-bounded organelle;GO:0019866//organelle inner membrane;GO:0044444//cytoplasmic part;GO:0012505//endomembrane system;GO:0043231//intracellular membrane-bounded organelle;GO:0019866//organelle inner membrane;GO:0044…	GO:0016705//oxidoreductase activity, acting on paired donors, with incorporation or reduction of molecular oxygen;GO:0004601//peroxidase activity;GO:0072341//modified amino acid binding;GO:0016705//oxidoreductase activity, acting on paired donors, with incorporation or reduction of molecular oxygen;GO:0004601//peroxidase activity;GO:0072341//modified amino acid binding;GO:0016705//oxidoreductase …	GO:0044710;GO:0006954//inflammatory response;GO:0043627//response to estrogen;GO:0051276//chromosome organization;GO:0006790//sulfur compound metabolic process;GO:0044767//single-organism developmental process;GO:0048232//male gamete generation;GO:0042743//hydrogen peroxide metabolic process;GO:0044710;GO:0006954//inflammatory response;GO:0043627//response to estrogen;GO:0051276//chromosome organ…	gi|149034605|gb|EDL89342.1|/1.7446e-63/glutathione peroxidase 4, isoform CRA_c, partial [Rattus norvegicus]
20005	NM_011292	237.33	256.28	274.95	316.87	242.69	257.25	246.55	245.19	238.66	Rpl9	2	K02940|1|2e-102|373|cjc:100388301|large subunit ribosomal protein L9e	GO:0031981//nuclear lumen;GO:0015934//large ribosomal subunit	GO:0003723//RNA binding;GO:0005198//structural molecule activity	GO:0006412//translation;GO:0019080;GO:0000956//nuclear-transcribed mRNA catabolic process;GO:0006613//cotranslational protein targeting to membrane	gi|675649807|ref|XP_002745952.2|/1.75642e-101/PREDICTED: 60S ribosomal protein L9 [Callithrix jacchus]
27207	NM_013725	237.19	262.42	255.76	296.04	236.75	241.67	237.75	236.08	251.24	Rps11	4	K02949|1|5e-87|322|pale:102880386|small subunit ribosomal protein S11e	GO:0015935//small ribosomal subunit	GO:0003723//RNA binding;GO:0005198//structural molecule activity	GO:0006412//translation;GO:0019080;GO:0000956//nuclear-transcribed mRNA catabolic process;GO:0006613//cotranslational protein targeting to membrane	gi|744603787|ref|XP_010991488.1|/3.24569e-90/PREDICTED: 40S ribosomal protein S11 [Camelus dromedarius]
66477	NM_023211	236.86	292.41	267.47	347.96	247.75	255.40	256.23	272.52	265.86	Usmg5	4	K18194|1|1e-26|120|mmu:66477|up-regulated during skeletal muscle growth protein 5	GO:0005743//mitochondrial inner membrane;GO:0031224//intrinsic component of membrane	-	-	gi|9843791|emb|CAC03620.1|/2.53254e-30/stretch regulated skeletal muscle protein [Mus musculus]
13682	NM_001123037,NM_001123038,NM_013506,NR_110335	236.52	242.37	259.96	275.51	230.47	237.43	252.65	257.99	246.95	Eif4a2	1	K03257|1|0.0|779|pale:102885896|translation initiation factor 4A	GO:0043234//protein complex;GO:0044444//cytoplasmic part;GO:0043234//protein complex;GO:0044444//cytoplasmic part;GO:0043234//protein complex;GO:0044444//cytoplasmic part;GO:0043234//protein complex;GO:0044444//cytoplasmic part	GO:0032550;GO:0042623//ATPase activity, coupled;GO:0008135//translation factor activity, RNA binding;GO:0032550;GO:0042623//ATPase activity, coupled;GO:0008135//translation factor activity, RNA binding;GO:0032550;GO:0042623//ATPase activity, coupled;GO:0008135//translation factor activity, RNA binding;GO:0032550;GO:0042623//ATPase activity, coupled;GO:0008135//translation factor activity, RNA bin…	GO:0006413//translational initiation;GO:0007166//cell surface receptor signaling pathway;GO:0000288//nuclear-transcribed mRNA catabolic process, deadenylation-dependent decay;GO:0006413//translational initiation;GO:0007166//cell surface receptor signaling pathway;GO:0000288//nuclear-transcribed mRNA catabolic process, deadenylation-dependent decay;GO:0006413//translational initiation;GO:0007166//…	gi|148665241|gb|EDK97657.1|/0/eukaryotic translation initiation factor 4A2, isoform CRA_c, partial [Mus musculus]
21761	NM_001039147,NM_024431	236.30	244.87	243.27	273.25	231.51	231.00	240.54	246.49	254.29	Morf4l1	3	K11339|1|0.0|663|ecb:100059897|mortality factor 4-like protein 1	GO:0070822//Sin3-type complex;GO:0043189//H4/H2A histone acetyltransferase complex;GO:0070822//Sin3-type complex;GO:0043189//H4/H2A histone acetyltransferase complex	GO:0005515//protein binding;GO:0005515//protein binding	GO:0006476//protein deacetylation;GO:0040007//growth;GO:0000725//recombinational repair;GO:0006351//transcription, DNA-templated;GO:0016573//histone acetylation;GO:0006476//protein deacetylation;GO:0040007//growth;GO:0000725//recombinational repair;GO:0006351//transcription, DNA-templated;GO:0016573//histone acetylation	gi|85540473|ref|NP_001034236.1|/0/mortality factor 4-like protein 1 isoform a [Mus musculus]
23980	NM_018858	233.62	234.60	231.94	252.39	206.85	224.36	209.24	223.93	223.51	Pebp1	2	K17439|1|3e-79|298|acs:100555543|large subunit ribosomal protein L35;K12367|2|3e-53|211|tsp:Tsp_02455|dedicator of cytokinesis protein 2	-	-	-	gi|84794552|ref|NP_061346.2|/6.07405e-108/phosphatidylethanolamine-binding protein 1 [Mus musculus]
17319	NM_010798	232.70	232.60	211.39	270.58	214.41	230.10	210.10	195.39	183.31	Mif	2	K07253|1|4e-62|239|mmu:17319|phenylpyruvate tautomerase [EC:5.3.2.1]	GO:0043231//intracellular membrane-bounded organelle;GO:0044421	GO:0016863//intramolecular oxidoreductase activity, transposing C=C bonds;GO:0016862//intramolecular oxidoreductase activity, interconverting keto- and enol-groups;GO:0005102//receptor binding	GO:0034614//cellular response to reactive oxygen species;GO:0010737//protein kinase A signaling;GO:0001934//positive regulation of protein phosphorylation;GO:0002720//positive regulation of cytokine production involved in immune response;GO:1901654//response to ketone;GO:0002237//response to molecule of bacterial origin;GO:0031103//axon regeneration;GO:0007050//cell cycle arrest;GO:0031324//negat…	gi|6754696|ref|NP_034928.1|/2.49689e-61/macrophage migration inhibitory factor [Mus musculus]
229521	NM_018804	232.39	229.01	230.68	231.01	235.72	235.92	237.76	234.99	232.38	Syt11	3	K19911|1|0.0|813|mmu:229521|synaptotagmin-11	GO:0008021//synaptic vesicle;GO:0016021//integral component of membrane	GO:0046872//metal ion binding;GO:0005543//phospholipid binding	GO:0051234//establishment of localization	gi|34328242|ref|NP_061274.2|/0/synaptotagmin-11 [Mus musculus]
51792	NM_016891	231.78	230.50	214.36	235.79	224.04	219.90	220.71	210.94	214.66	Ppp2r1a	3	K03456|1|0.0|1149|ecb:100062627|serine/threonine-protein phosphatase 2A regulatory subunit A	GO:0043231//intracellular membrane-bounded organelle;GO:0044427;GO:0008287//protein serine/threonine phosphatase complex;GO:0005856//cytoskeleton;GO:0044444//cytoplasmic part	GO:0004721//phosphoprotein phosphatase activity;GO:0046983//protein dimerization activity;GO:0019888//protein phosphatase regulator activity	GO:0006351//transcription, DNA-templated;GO:0042221//response to chemical;GO:0007155//cell adhesion;GO:0016055//Wnt signaling pathway;GO:0044772//mitotic cell cycle phase transition;GO:0006665//sphingolipid metabolic process;GO:0043407//negative regulation of MAP kinase activity;GO:0042503//tyrosine phosphorylation of Stat3 protein;GO:0000956//nuclear-transcribed mRNA catabolic process;GO:0006915…	gi|958797809|ref|XP_014683432.1|/0/PREDICTED: serine/threonine-protein phosphatase 2A 65 kDa regulatory subunit A alpha isoform [Equus asinus]
27370	NM_013765	231.05	251.82	267.27	295.20	227.34	239.16	253.69	239.77	238.86	Rps26	2	K02976|1|2e-41|169|rno:100360508|small subunit ribosomal protein S26e	-	-	-	gi|564315719|ref|XP_003752685.2|/1.57638e-40/PREDICTED: 40S ribosomal protein S26-like [Rattus norvegicus]
18611	NM_011063	229.95	244.50	239.21	256.35	250.72	260.89	251.11	262.17	263.55	Pea15a	2	K15604|1|8e-13|78.6|pps:100971215|protein lyl-1	GO:0015630//microtubule cytoskeleton	GO:0005488//binding	GO:0010829//negative regulation of glucose transport;GO:0014072//response to isoquinoline alkaloid;GO:0006915//apoptotic process;GO:0007165//signal transduction	gi|744603535|ref|XP_010991404.1|/6.75336e-71/PREDICTED: astrocytic phosphoprotein PEA-15 [Camelus dromedarius]
28080	NM_138597	229.73	222.85	236.41	252.24	227.91	218.22	235.69	225.56	235.87	Atp5o	2	K02137|1|8e-112|405|mmu:28080|F-type H+-transporting ATPase subunit O	GO:0005743//mitochondrial inner membrane;GO:0033177//proton-transporting two-sector ATPase complex, proton-transporting domain	GO:0005515//protein binding;GO:0019829//cation-transporting ATPase activity;GO:0008289//lipid binding	GO:0006818//hydrogen transport;GO:0006754//ATP biosynthetic process;GO:0009154//purine ribonucleotide catabolic process;GO:0006839//mitochondrial transport	gi|20070412|ref|NP_613063.1|/5.99143e-111/ATP synthase subunit O, mitochondrial precursor [Mus musculus]
110954	NM_052835	229.31	232.63	206.79	259.58	188.88	207.99	201.96	183.71	197.38	Rpl10	3	K02866|1|5e-132|472|phd:102327737|large subunit ribosomal protein L10e	GO:0043231//intracellular membrane-bounded organelle;GO:0015934//large ribosomal subunit	GO:0005198//structural molecule activity	GO:0006412//translation;GO:0019080;GO:0000956//nuclear-transcribed mRNA catabolic process;GO:0006613//cotranslational protein targeting to membrane	gi|556739248|ref|XP_005965182.1|/4.26154e-131/PREDICTED: 60S ribosomal protein L10 isoform X1 [Pantholops hodgsonii]
14109	NM_001160239,NM_001190436,NM_007990	229.03	257.66	244.27	281.82	184.83	236.60	219.17	232.12	232.03	Fau	1	K02983|1|1e-56|221|mmu:14109|small subunit ribosomal protein S30e	GO:0015935//small ribosomal subunit;GO:0015935//small ribosomal subunit;GO:0015935//small ribosomal subunit	GO:0003676//nucleic acid binding;GO:0005198//structural molecule activity;GO:0003676//nucleic acid binding;GO:0005198//structural molecule activity;GO:0005488//binding;GO:0005198//structural molecule activity	GO:0006412//translation;GO:0019080;GO:0000956//nuclear-transcribed mRNA catabolic process;GO:0006613//cotranslational protein targeting to membrane;GO:0006412//translation;GO:0019080;GO:0000956//nuclear-transcribed mRNA catabolic process;GO:0006613//cotranslational protein targeting to membrane;GO:0010467//gene expression	gi|15822914|dbj|BAB68608.1|/4.17007e-57/fau [Mus musculus domesticus]
19951	NM_172086	228.98	243.10	238.05	275.58	225.75	241.75	230.76	239.99	231.47	Rpl32	2	K02912|1|3e-65|249|phd:102318579|large subunit ribosomal protein L32e	GO:0015934//large ribosomal subunit	GO:0005198//structural molecule activity	GO:0006412//translation;GO:0019080;GO:0000956//nuclear-transcribed mRNA catabolic process;GO:0006613//cotranslational protein targeting to membrane	gi|655832893|ref|XP_008258430.1|/9.33048e-66/PREDICTED: 60S ribosomal protein L32 isoform X2 [Oryctolagus cuniculus]
66576	NM_025641	228.76	246.77	257.62	298.09	242.43	231.84	225.51	263.99	243.94	Uqcrh	3	K00416|1|3e-42|172|mmu:66576|ubiquinol-cytochrome c reductase subunit 6	GO:0005746//mitochondrial respiratory chain	GO:0015078//hydrogen ion transmembrane transporter activity;GO:0005515//protein binding	GO:0051259//protein oligomerization;GO:0022904//respiratory electron transport chain;GO:0051234//establishment of localization	gi|21539599|ref|NP_079917.1|/2.28373e-41/cytochrome b-c1 complex subunit 6, mitochondrial [Mus musculus]
76686	NM_001081114	228.29	234.05	215.92	238.07	232.33	242.82	239.44	233.24	239.35	Clip3	1	K10423|1|0.0|938|rno:308493|CAP-Gly domain-containing linker protein 3/4	GO:0005802//trans-Golgi network;GO:0044425;GO:0005769//early endosome;GO:0010008//endosome membrane	GO:0043208//glycosphingolipid binding;GO:0015631//tubulin binding	GO:0018231;GO:0051130//positive regulation of cellular component organization;GO:0010827//regulation of glucose transport;GO:0015031//protein transport;GO:0006915//apoptotic process;GO:0044085;GO:0001932//regulation of protein phosphorylation;GO:0006897//endocytosis;GO:0030154//cell differentiation;GO:0031111//negative regulation of microtubule polymerization or depolymerization	gi|958686651|ref|XP_014693788.1|/0/PREDICTED: CAP-Gly domain-containing linker protein 3 isoform X1 [Equus asinus]
67264	NM_026061	227.94	244.63	237.70	278.00	225.59	220.47	229.10	228.08	231.85	Ndufb8	2	K03964|1|1e-109|397|mmu:67264|NADH dehydrogenase (ubiquinone) 1 beta subcomplex subunit 8	GO:0031224//intrinsic component of membrane;GO:0005746//mitochondrial respiratory chain	GO:0050136//NADH dehydrogenase (quinone) activity	GO:0051234//establishment of localization;GO:0022904//respiratory electron transport chain	gi|13385558|ref|NP_080337.1|/1.0732e-108/NADH dehydrogenase [ubiquinone] 1 beta subcomplex subunit 8, mitochondrial precursor [Mus musculus]
19084	NM_001313973,NM_001313974,NM_001313975,NM_001313976,NM_021880	227.28	233.44	247.20	239.23	233.02	228.42	243.64	236.60	233.99	Prkar1a	1	K04739|1|0.0|724|mmu:19084|cAMP-dependent protein kinase regulator	-	-	-	-
16560	NM_001110315,NM_001294149,NM_001294150,NM_008440	226.65	229.77	225.46	173.88	227.72	232.21	229.00	223.28	218.72	Kif1a	2	K10392|1|0.0|3167|mmu:16560|kinesin family member 1	GO:0044297//cell body;GO:0042995//cell projection;GO:0015630//microtubule cytoskeleton;GO:0044297//cell body;GO:0042995//cell projection;GO:0015630//microtubule cytoskeleton;GO:0044297//cell body;GO:0042995//cell projection;GO:0015630//microtubule cytoskeleton;GO:0044297//cell body;GO:0042995//cell projection;GO:0015630//microtubule cytoskeleton	GO:0008289//lipid binding;GO:0015631//tubulin binding;GO:0003774//motor activity;GO:0032550;GO:0008289//lipid binding;GO:0015631//tubulin binding;GO:0003774//motor activity;GO:0032550;GO:0008289//lipid binding;GO:0015631//tubulin binding;GO:0003774//motor activity;GO:0032550;GO:0008289//lipid binding;GO:0015631//tubulin binding;GO:0003774//motor activity;GO:0032550	GO:0006928//movement of cell or subcellular component;GO:0006928//movement of cell or subcellular component;GO:0006928//movement of cell or subcellular component;GO:0006928//movement of cell or subcellular component	gi|160333877|ref|NP_001103785.1|/0/kinesin-like protein KIF1A isoform b [Mus musculus]
243339	NM_177735	225.99	224.46	222.86	227.41	210.63	214.52	226.95	217.12	206.48	Tmem130	4	K17304|1|2e-06|57.8|ocu:100347477|melanocyte protein PMEL	GO:0012505//endomembrane system;GO:0031224//intrinsic component of membrane;GO:0043231//intracellular membrane-bounded organelle	-	-	gi|46048368|ref|NP_808403.2|/0/transmembrane protein 130 precursor [Mus musculus]
11966	NM_007509	224.91	218.22	231.41	236.95	211.49	211.33	219.60	214.28	220.40	Atp6v1b2	3	K02147|1|0.0|1033|ngi:103747668|V-type H+-transporting ATPase subunit B	GO:0031224//intrinsic component of membrane;GO:0033176//proton-transporting V-type ATPase complex;GO:0042995//cell projection;GO:0048770	GO:0022857//transmembrane transporter activity;GO:0003824//catalytic activity	GO:0051452//intracellular pH reduction;GO:0015988//energy coupled proton transmembrane transport, against electrochemical gradient;GO:0009150//purine ribonucleotide metabolic process	gi|532056467|ref|XP_005370941.1|/0/PREDICTED: V-type proton ATPase subunit B, brain isoform [Microtus ochrogaster]
18674	NM_133668	224.56	232.97	221.28	245.26	211.97	211.59	226.83	218.80	224.58	Slc25a3	3	K15102|1|0.0|638|mmu:18674|solute carrier family 25 (mitochondrial phosphate transporter), member 3	GO:0019866//organelle inner membrane;GO:0043231//intracellular membrane-bounded organelle;GO:0031224//intrinsic component of membrane	GO:0015078//hydrogen ion transmembrane transporter activity;GO:0015291//secondary active transmembrane transporter activity	GO:0051234//establishment of localization;GO:0044763	gi|148689581|gb|EDL21528.1|/0/mCG10343, isoform CRA_c, partial [Mus musculus]
14432	NM_008083	224.29	241.82	232.25	254.68	221.28	230.26	238.40	247.99	236.36	Gap43	2	K20041|1|1e-49|199|mmu:14432|neuromodulin	GO:0043005//neuron projection;GO:0016020//membrane	-	GO:0007411//axon guidance	gi|6679935|ref|NP_032109.1|/9.34142e-49/neuromodulin [Mus musculus]
19241	NM_021278	223.45	231.15	259.53	324.99	229.44	245.16	236.73	261.37	248.39	Tmsb4x	2	K05764|1|7e-22|105|cjc:100399195|thymosin, beta 4	GO:0031091//platelet alpha granule;GO:0043232	GO:0008092//cytoskeletal protein binding	GO:0006351//transcription, DNA-templated;GO:0007599//hemostasis;GO:0014909//smooth muscle cell migration;GO:0006887//exocytosis;GO:0001775//cell activation;GO:0030837//negative regulation of actin filament polymerization;GO:0051145//smooth muscle cell differentiation	gi|207318|gb|AAA42246.1|/8.51532e-22/thymosin beta-4 precursor, partial [Rattus norvegicus]
16783	NM_001317353,NM_010684	222.12	215.92	213.57	232.38	214.96	222.55	227.72	216.82	221.70	Lamp1	3	K06528|1|0.0|653|mmu:16783|lysosomal-associated membrane protein 1/2	-	-	-	-
66481	NM_025587	222.05	233.58	228.52	248.99	201.85	216.01	201.63	202.72	215.14	Rps21	2	K02971|1|4e-41|168|mmu:66481|small subunit ribosomal protein S21e	-	-	-	gi|564345076|ref|XP_006235885.1|/1.44779e-49/PREDICTED: 40S ribosomal protein S21 isoform X1 [Rattus norvegicus]
22631	NM_001253805,NM_001253806,NM_001253807,NM_011740	221.84	216.36	227.25	248.16	219.37	212.46	234.48	218.49	237.80	Ywhaz	1	K16197|1|2e-126|456|rno:25578|14-3-3 protein beta/theta/zeta	GO:0031981//nuclear lumen;GO:0032991//macromolecular complex;GO:0044327//dendritic spine head;GO:0048770;GO:0031981//nuclear lumen;GO:0032991//macromolecular complex;GO:0044327//dendritic spine head;GO:0048770;GO:0031981//nuclear lumen;GO:0032991//macromolecular complex;GO:0044327//dendritic spine head;GO:0048770;GO:0031981//nuclear lumen;GO:0032991//macromolecular complex;GO:0044327//dendritic s…	GO:0005515//protein binding;GO:0005515//protein binding;GO:0005515//protein binding;GO:0005515//protein binding	GO:0007599//hemostasis;GO:0006605//protein targeting;GO:0006915//apoptotic process;GO:0016070//RNA metabolic process;GO:0002441;GO:0001775//cell activation;GO:0007599//hemostasis;GO:0006605//protein targeting;GO:0006915//apoptotic process;GO:0016070//RNA metabolic process;GO:0002441;GO:0001775//cell activation;GO:0007599//hemostasis;GO:0006605//protein targeting;GO:0006915//apoptotic process;GO:0…	gi|148676868|gb|EDL08815.1|/1.63054e-132/tyrosine 3-monooxygenase/tryptophan 5-monooxygenase activation protein, zeta polypeptide, isoform CRA_b, partial [Mus musculus]
68193	NM_024218	220.85	257.78	237.91	285.64	213.79	237.33	213.88	257.23	249.18	Rpl24	4	K02896|1|2e-56|220|shr:100915234|large subunit ribosomal protein L24e	GO:0015934//large ribosomal subunit	GO:0005198//structural molecule activity;GO:0003676//nucleic acid binding	GO:0007411//axon guidance;GO:0000075//cell cycle checkpoint;GO:0043010//camera-type eye development;GO:0006412//translation;GO:0000956//nuclear-transcribed mRNA catabolic process;GO:0019080;GO:0021545//cranial nerve development;GO:0000087//mitotic M phase;GO:0006613//cotranslational protein targeting to membrane	gi|28174943|gb|AAH02110.2|/1.08587e-59/Rpl24 protein, partial [Mus musculus]
17904	NM_001317217,NM_001317218,NM_001317219,NM_001317220,NM_010860	220.79	246.67	243.42	276.02	224.81	235.50	205.69	221.96	224.27	Myl6	1	K12751|1|8e-83|308|myb:102260238|myosin light chain 6	-	-	-	-
20044	NM_020600	220.27	218.08	225.34	238.20	195.40	212.44	202.49	202.99	230.34	Rps14	4	K02955|1|4e-74|279|tru:101075027|small subunit ribosomal protein S14e	GO:0031981//nuclear lumen;GO:0015935//small ribosomal subunit	GO:0005198//structural molecule activity;GO:0003824//catalytic activity;GO:0003729//mRNA binding	GO:0006366//transcription from RNA polymerase II promoter;GO:0006412//translation;GO:0022618//ribonucleoprotein complex assembly;GO:0000956//nuclear-transcribed mRNA catabolic process;GO:0019080;GO:0030099//myeloid cell differentiation;GO:0006613//cotranslational protein targeting to membrane;GO:0006364//rRNA processing	gi|859746458|ref|XP_004737878.2|/1.66424e-81/PREDICTED: 40S ribosomal protein S14 [Mustela putorius furo]
19989	NM_011291	219.82	223.13	210.73	268.39	209.21	231.29	215.28	227.41	223.61	Rpl7	5	K02937|1|2e-143|510|mmu:19989|large subunit ribosomal protein L7e	GO:0015934//large ribosomal subunit	GO:0003723//RNA binding;GO:0042802//identical protein binding;GO:0005198//structural molecule activity	GO:0006412//translation;GO:0019080;GO:0000956//nuclear-transcribed mRNA catabolic process;GO:0042254//ribosome biogenesis;GO:0006613//cotranslational protein targeting to membrane	gi|31981515|ref|NP_035421.2|/1.90621e-142/60S ribosomal protein L7 [Mus musculus]
18655	NM_008828	218.18	216.98	230.21	242.49	203.22	215.29	216.87	225.74	220.58	Pgk1	3	K00927|1|0.0|828|mmu:18655|phosphoglycerate kinase [EC:2.7.2.3]	-	-	-	-
11804	NM_001102455,NM_001102456,NM_009691	218.03	209.89	217.04	215.33	219.61	211.07	215.68	222.53	218.64	Aplp2	1	K08117|1|0.0|1087|mmu:11804|amyloid-like protein 2	GO:0043231//intracellular membrane-bounded organelle;GO:0031224//intrinsic component of membrane;GO:0043231//intracellular membrane-bounded organelle;GO:0031224//intrinsic component of membrane;GO:0043231//intracellular membrane-bounded organelle;GO:0031224//intrinsic component of membrane	GO:0005515//protein binding;GO:0003676//nucleic acid binding;GO:0046872//metal ion binding;GO:0005539//glycosaminoglycan binding;GO:0004866//endopeptidase inhibitor activity;GO:0005515//protein binding;GO:0003676//nucleic acid binding;GO:0046872//metal ion binding;GO:0005539//glycosaminoglycan binding;GO:0005515//protein binding;GO:0003676//nucleic acid binding;GO:0046872//metal ion binding;GO:00…	GO:0016125//sterol metabolic process;GO:0007618//mating;GO:0030003//cellular cation homeostasis;GO:0007420//brain development;GO:0010469//regulation of receptor activity;GO:0051098//regulation of binding;GO:0043062//extracellular structure organization;GO:0050905//neuromuscular process;GO:0044708//single-organism behavior;GO:0016125//sterol metabolic process;GO:0007618//mating;GO:0030003//cellula…	gi|74211706|dbj|BAE29207.1|/0/unnamed protein product [Mus musculus]
16785	NM_011029	216.65	210.23	211.18	224.16	197.09	201.26	201.85	187.58	202.35	Rpsa	4	K02998|1|7e-158|560|xla:100037080|small subunit ribosomal protein SAe	-	-	-	gi|820983550|ref|XP_012351476.1|/3.00651e-158/PREDICTED: 40S ribosomal protein SA isoform X1 [Nomascus leucogenys]
22378	NM_016852	215.56	208.47	202.06	237.61	210.69	230.44	212.93	224.61	207.70	Wbp2	2	-	-	-	-	gi|829835808|ref|XP_012634295.1|/2.56352e-90/PREDICTED: WW domain-binding protein 2 isoform X1 [Microcebus murinus]
70350	NM_027395	215.17	213.99	213.15	243.07	207.19	208.27	202.05	219.13	210.83	Basp1	2	-	-	-	-	gi|344246100|gb|EGW02204.1|/2.2365e-20/hypothetical protein I79_011772 [Cricetulus griseus]
67298	NM_001004359,NM_001005385,NM_026081	213.42	215.32	221.74	204.75	212.32	205.37	217.26	216.08	210.95	Gprasp1	2	K04574|1|2e-08|65.1|shr:100913759|neurofilament heavy polypeptide;K15176|2|1e-07|62.8|tca:657922|RNA polymerase-associated protein CTR9	GO:0043231//intracellular membrane-bounded organelle;GO:0043231//intracellular membrane-bounded organelle;GO:0043231//intracellular membrane-bounded organelle	GO:0005488//binding;GO:0005488//binding;GO:0005488//binding	-	gi|26006165|dbj|BAC41425.1|/0/mKIAA0443 protein [Mus musculus]
12317	NM_007591	212.10	195.00	201.22	235.76	211.64	230.22	192.33	235.12	214.32	Calr	3	K08057|1|0.0|650|mmu:12317|calreticulin	GO:0009986//cell surface;GO:0030529//intracellular ribonucleoprotein complex;GO:0005788//endoplasmic reticulum lumen;GO:0030176//integral component of endoplasmic reticulum membrane;GO:0030141//secretory granule;GO:0044421	GO:0035258//steroid hormone receptor binding;GO:0033218//amide binding;GO:0003723//RNA binding;GO:0046914//transition metal ion binding;GO:0044389//ubiquitin-like protein ligase binding	GO:0048232//male gamete generation;GO:0007126//meiotic nuclear division;GO:0010770//positive regulation of cell morphogenesis involved in differentiation;GO:0033365//protein localization to organelle;GO:0051726//regulation of cell cycle;GO:0035051//cardiocyte differentiation;GO:0007569//cell aging;GO:0010226//response to lithium ion;GO:0030182//neuron differentiation;GO:0006886//intracellular pro…	gi|74200069|dbj|BAE22866.1|/0/unnamed protein product [Mus musculus]
20266	NM_011322	211.91	208.58	198.15	224.54	192.63	195.21	182.45	202.17	191.61	Scn1b	2	K04845|1|1e-91|339|mmu:20266|voltage-gated sodium channel type I beta	GO:0044291//cell-cell contact zone;GO:0042383//sarcolemma;GO:0034703//cation channel complex;GO:0033267;GO:0005887//integral component of plasma membrane	GO:0086006//voltage-gated sodium channel activity involved in cardiac muscle cell action potential;GO:0008200//ion channel inhibitor activity;GO:0005488//binding	GO:0007411//axon guidance;GO:0002027//regulation of heart rate;GO:0006941//striated muscle contraction;GO:0007267//cell-cell signaling;GO:0010975//regulation of neuron projection development;GO:0017085//response to insecticide;GO:0086012//membrane depolarization during cardiac muscle cell action potential;GO:0060306//regulation of membrane repolarization;GO:0003254//regulation of membrane depolar…	gi|148692003|gb|EDL23950.1|/3.88574e-108/sodium channel, voltage-gated, type I, beta, isoform CRA_a, partial [Mus musculus]
14862	NM_010358	211.76	193.82	197.29	230.51	201.74	198.87	218.98	189.40	186.45	Gstm1	5	K00799|1|1e-126|455|mmu:14862|glutathione S-transferase [EC:2.5.1.18]	GO:0044424	GO:0042802//identical protein binding;GO:0008289//lipid binding;GO:0016765//transferase activity, transferring alkyl or aryl (other than methyl) groups;GO:0046983//protein dimerization activity;GO:0072341//modified amino acid binding	GO:0009636//response to toxic substance;GO:0007606//sensory perception of chemical stimulus;GO:0010038//response to metal ion;GO:0001101//response to acid chemical;GO:0006805//xenobiotic metabolic process;GO:0033554//cellular response to stress;GO:0006790//sulfur compound metabolic process;GO:0006807//nitrogen compound metabolic process;GO:0042493//response to drug	gi|148669991|gb|EDL01938.1|/4.80666e-130/mCG131602, isoform CRA_c, partial [Mus musculus]
20090	NM_009093	211.28	273.01	277.19	288.30	214.72	242.70	247.61	225.24	237.22	Rps29	2	K02980|1|4e-29|128|amj:102564402|small subunit ribosomal protein S29e	GO:0015935//small ribosomal subunit	GO:0046914//transition metal ion binding;GO:0005198//structural molecule activity;GO:0003676//nucleic acid binding;GO:0003824//catalytic activity	GO:0072331//signal transduction by p53 class mediator;GO:0006412//translation;GO:0000956//nuclear-transcribed mRNA catabolic process;GO:0019080;GO:0030218//erythrocyte differentiation;GO:0048646//anatomical structure formation involved in morphogenesis;GO:0006613//cotranslational protein targeting to membrane;GO:0007049//cell cycle	gi|759100021|ref|XP_011375277.1|/6.04975e-32/PREDICTED: LOW QUALITY PROTEIN: 40S ribosomal protein S29 [Pteropus vampyrus]
57776	NM_001001454,NM_001109765,NM_001305822,NM_021324	209.94	205.76	196.02	202.85	206.22	201.50	204.65	201.55	192.85	Ttyh1	4	K02923|1|9e-68|261|cmy:102946987|large subunit ribosomal protein L38e	GO:0030175//filopodium;GO:0043005//neuron projection;GO:0005789//endoplasmic reticulum membrane;GO:0034702//ion channel complex;GO:0030175//filopodium;GO:0043005//neuron projection;GO:0005789//endoplasmic reticulum membrane;GO:0034702//ion channel complex;GO:0030175//filopodium;GO:0043005//neuron projection;GO:0005789//endoplasmic reticulum membrane;GO:0034702//ion channel complex;GO:0030175//fil…	GO:0005253//anion channel activity;GO:0046872//metal ion binding;GO:0005253//anion channel activity;GO:0046872//metal ion binding;GO:0005253//anion channel activity;GO:0046872//metal ion binding;GO:0005253//anion channel activity;GO:0046872//metal ion binding	GO:0000087//mitotic M phase;GO:0007155//cell adhesion;GO:0015698//inorganic anion transport;GO:0030031//cell projection assembly;GO:0000087//mitotic M phase;GO:0007155//cell adhesion;GO:0015698//inorganic anion transport;GO:0030031//cell projection assembly;GO:0000087//mitotic M phase;GO:0007155//cell adhesion;GO:0015698//inorganic anion transport;GO:0030031//cell projection assembly;GO:0000087//…	gi|148699270|gb|EDL31217.1|/0/tweety homolog 1 (Drosophila), isoform CRA_e, partial [Mus musculus]
22630	NM_011739	209.80	212.46	225.55	257.68	211.75	220.57	232.10	226.36	237.14	Ywhaq	3	K16197|1|2e-125|452|ocu:100008930|14-3-3 protein beta/theta/zeta	GO:0032991//macromolecular complex;GO:0044424	GO:0005515//protein binding	GO:0035556//intracellular signal transduction;GO:0044710;GO:0006351//transcription, DNA-templated;GO:0006886//intracellular protein transport	gi|148702066|gb|EDL34013.1|/4.20477e-127/mCG7879, isoform CRA_a, partial [Mus musculus]
67068	NM_001291108,NM_025947,NR_111890,NR_111891	209.23	209.68	203.29	240.97	187.23	190.64	204.59	202.32	200.85	Dynlrb1	1	K10419|1|1e-46|188|tup:102476348|dynein light chain roadblock-type	-	-	-	-
20068	NM_009092	208.79	222.60	211.07	247.74	168.40	205.98	204.58	211.17	187.92	Rps17	3	K02962|1|5e-71|268|xtr:100145026|small subunit ribosomal protein S17e	-	-	-	gi|26377673|dbj|BAC25377.1|/3.16316e-73/unnamed protein product [Mus musculus]
54401	NM_018753	207.80	208.26	208.73	218.42	199.86	202.91	213.93	198.78	213.42	Ywhab	6	K16197|1|2e-125|452|mmu:54401|14-3-3 protein beta/theta/zeta	GO:0043234//protein complex;GO:0048770	GO:0003712//transcription cofactor activity;GO:0016491//oxidoreductase activity;GO:0019899//enzyme binding;GO:0016597//amino acid binding	GO:0044710;GO:0044093;GO:0006470//protein dephosphorylation;GO:0006351//transcription, DNA-templated;GO:0006935//chemotaxis;GO:0006886//intracellular protein transport;GO:0007264//small GTPase mediated signal transduction;GO:0051259//protein oligomerization;GO:0038127//ERBB signaling pathway;GO:0032507//maintenance of protein location in cell;GO:0012501//programmed cell death;GO:0006468//protein …	gi|676275909|gb|KFO30241.1|/7.10387e-125/14-3-3 protein beta/alpha [Fukomys damarensis]
70025	NM_001146057,NM_001146058,NM_133348	207.64	213.76	203.93	218.08	204.85	192.26	202.20	207.37	203.67	Acot7	1	K17360|1|0.0|717|mmu:70025|acyl-coenzyme A thioesterase 7 [EC:3.1.2.2]	GO:0043231//intracellular membrane-bounded organelle;GO:0044444//cytoplasmic part;GO:0042995//cell projection;GO:0043231//intracellular membrane-bounded organelle;GO:0044444//cytoplasmic part;GO:0042995//cell projection;GO:0043231//intracellular membrane-bounded organelle;GO:0044444//cytoplasmic part;GO:0042995//cell projection	GO:0043168//anion binding;GO:0047617//acyl-CoA hydrolase activity;GO:0052689//carboxylic ester hydrolase activity;GO:0043168//anion binding;GO:0047617//acyl-CoA hydrolase activity;GO:0052689//carboxylic ester hydrolase activity;GO:0043168//anion binding;GO:0047617//acyl-CoA hydrolase activity;GO:0052689//carboxylic ester hydrolase activity	GO:0006631//fatty acid metabolic process;GO:0006631//fatty acid metabolic process;GO:0006631//fatty acid metabolic process	gi|225690618|ref|NP_001139530.1|/0/cytosolic acyl coenzyme A thioester hydrolase isoform 3 [Mus musculus]
67568	NM_026242	206.95	190.15	209.45	249.77	199.32	200.31	198.36	214.90	205.14	Mrfap1	3	K07190|1|4e-17|92.0|lve:103075354|phosphorylase kinase alpha/beta subunit	GO:0044444//cytoplasmic part;GO:0043231//intracellular membrane-bounded organelle	GO:0046914//transition metal ion binding	GO:0019318//hexose metabolic process	gi|33086610|gb|AAP92617.1|/4.44454e-54/Ab2-450 [Rattus norvegicus]
67097	NM_025963	206.52	224.75	192.14	217.89	191.09	204.58	198.90	176.16	196.92	Rps10	3	K02947|1|7e-74|260|umr:103665474|small subunit ribosomal protein S10e	GO:0015935//small ribosomal subunit;GO:0031981//nuclear lumen	GO:0005488//binding;GO:0005198//structural molecule activity	GO:0006412//translation;GO:0019080;GO:0000956//nuclear-transcribed mRNA catabolic process;GO:0006613//cotranslational protein targeting to membrane	gi|671001540|ref|XP_008691634.1|/4.91867e-73/PREDICTED: 40S ribosomal protein S10 isoform X1 [Ursus maritimus]
14870	NM_013541	206.22	210.66	201.66	247.01	207.72	230.82	222.07	207.35	217.67	Gstp1	1	K00799|1|7e-120|431|mmu:14870|glutathione S-transferase [EC:2.5.1.18]	GO:0043234//protein complex;GO:0043231//intracellular membrane-bounded organelle;GO:0044444//cytoplasmic part;GO:0016020//membrane	GO:0030234//enzyme regulator activity;GO:0016765//transferase activity, transferring alkyl or aryl (other than methyl) groups;GO:0072341//modified amino acid binding;GO:0019901//protein kinase binding	GO:0034111//negative regulation of homotypic cell-cell adhesion;GO:0032868//response to insulin;GO:0006915//apoptotic process;GO:0032611//interleukin-1 beta production;GO:0021782//glial cell development;GO:0051384//response to glucocorticoid;GO:0031668//cellular response to extracellular stimulus;GO:2000379//positive regulation of reactive oxygen species metabolic process;GO:0006979//response to …	gi|10092608|ref|NP_038569.1|/5.53632e-119/glutathione S-transferase P 1 [Mus musculus]
68943	NM_026880	205.57	199.77	195.26	185.05	187.29	206.84	187.35	184.20	187.11	Pink1	2	K05688|1|0.0|1013|mmu:68943|PTEN induced putative kinase 1 [EC:2.7.11.1]	-	GO:0004672//protein kinase activity;GO:0032550	GO:0006796//phosphate-containing compound metabolic process;GO:0006464//cellular protein modification process	gi|60360296|dbj|BAD90392.1|/0/mFLJ00387 protein [Mus musculus]
17984	NM_010882	205.43	210.92	225.87	199.93	197.48	203.23	185.40	208.15	206.38	Ndn	3	K19482|1|1e-159|565|mmu:17984|necdin	-	-	-	-
110391	NM_024236	205.01	199.06	207.12	246.64	196.14	236.31	206.38	202.42	232.38	Qdpr	2	K00357|1|2e-118|428|mmu:110391|dihydropteridine reductase [EC:1.5.1.34]	GO:0043231//intracellular membrane-bounded organelle;GO:0042995//cell projection;GO:0044444//cytoplasmic part	GO:0043168//anion binding;GO:0016646//oxidoreductase activity, acting on the CH-NH group of donors, NAD or NADP as acceptor;GO:0042802//identical protein binding	GO:0006558//L-phenylalanine metabolic process;GO:0010038//response to metal ion;GO:0009108//coenzyme biosynthetic process;GO:0042558//pteridine-containing compound metabolic process;GO:0044767//single-organism developmental process;GO:0043434//response to peptide hormone;GO:0042493//response to drug	gi|149047261|gb|EDL99930.1|/5.2506e-122/quinoid dihydropteridine reductase, isoform CRA_a [Rattus norvegicus]
20964	NM_001110780,NM_013680	204.97	195.08	194.04	223.96	207.71	219.39	202.90	208.38	200.23	Syn1	1	K19941|1|0.0|796|mmu:20964|synapsin	-	-	-	-
69202	NM_026988	204.20	181.12	190.16	260.95	205.66	218.42	199.36	213.00	208.30	Ptms	2	-	-	-	-	gi|821033098|ref|XP_012357729.1|/4.15375e-20/PREDICTED: parathymosin [Nomascus leucogenys]
11773	NM_001302970,NM_009679	204.04	201.96	199.67	212.77	186.66	196.08	196.57	194.53	188.99	Ap2m1	3	K11826|1|0.0|862|mcc:703554|AP-2 complex subunit mu-1	GO:0030119//AP-type membrane coat adaptor complex;GO:0005764//lysosome;GO:0030665//clathrin-coated vesicle membrane;GO:0005905//clathrin-coated pit;GO:0030139//endocytic vesicle;GO:0030118//clathrin coat;GO:0030119//AP-type membrane coat adaptor complex;GO:0005764//lysosome;GO:0030665//clathrin-coated vesicle membrane;GO:0005905//clathrin-coated pit;GO:0030139//endocytic vesicle;GO:0030118//clath…	GO:0005488//binding;GO:0005488//binding	GO:0007267//cell-cell signaling;GO:0015031//protein transport;GO:0044764;GO:0007173//epidermal growth factor receptor signaling pathway;GO:0050688//regulation of defense response to virus;GO:0006935//chemotaxis;GO:0002478;GO:0007267//cell-cell signaling;GO:0015031//protein transport;GO:0044764;GO:0007173//epidermal growth factor receptor signaling pathway;GO:0050688//regulation of defense respons…	gi|6753074|ref|NP_033809.1|/0/AP-2 complex subunit mu isoform 1 [Mus musculus]
22145	NM_001313723,NM_001313724,NM_009447	203.93	198.33	211.33	224.44	211.70	199.91	217.50	215.62	203.94	Tuba4a	4	K07374|1|0.0|878|pale:102878622|tubulin alpha	-	-	-	-
20055	NM_013647	203.64	200.24	201.56	232.78	193.45	180.45	192.61	182.55	209.35	Rps16	2	K02960|1|3e-85|316|mmu:100862433|small subunit ribosomal protein S16e	-	-	-	-
76846	NM_029767	202.97	239.56	214.32	238.07	192.76	217.29	195.35	200.95	208.84	Rps9	2	K02997|1|2e-95|350|cfa:476387|small subunit ribosomal protein S9e	GO:0031981//nuclear lumen;GO:0015935//small ribosomal subunit	GO:0005198//structural molecule activity;GO:0003723//RNA binding	GO:0006412//translation;GO:0008283//cell proliferation;GO:0000956//nuclear-transcribed mRNA catabolic process;GO:0019080;GO:0006613//cotranslational protein targeting to membrane	gi|545487328|ref|XP_533590.3|/1.44732e-94/PREDICTED: 40S ribosomal protein S9 [Canis lupus familiaris]
14718	NM_010324	202.23	193.27	189.01	206.19	186.28	180.60	193.86	195.61	199.01	Got1	2	K14454|1|0.0|844|mmu:14718|aspartate aminotransferase, cytoplasmic [EC:2.6.1.1]	GO:0000323//lytic vacuole;GO:0033267	GO:0043168//anion binding;GO:0016831//carboxy-lyase activity;GO:0070546	GO:0006071//glycerol metabolic process;GO:0032868//response to insulin;GO:0009064//glutamine family amino acid metabolic process;GO:0006531//aspartate metabolic process;GO:0055081//anion homeostasis;GO:0031960//response to corticosteroid;GO:0006103//2-oxoglutarate metabolic process	gi|160298209|ref|NP_034454.2|/0/aspartate aminotransferase, cytoplasmic [Mus musculus]
22333	NM_011694	201.40	209.31	219.43	215.42	209.58	197.21	206.30	211.39	209.70	Vdac1	5	K05862|1|4e-162|574|rno:83529|voltage-dependent anion channel protein 1	-	-	-	-
17754	NM_001173506,NM_032393	201.20	200.82	195.61	152.65	198.78	216.84	200.97	209.77	198.38	Map1a	1	K10429|1|0.0|4616|mmu:17754|microtubule-associated protein 1	GO:0015630//microtubule cytoskeleton;GO:0044444//cytoplasmic part;GO:0015630//microtubule cytoskeleton;GO:0044444//cytoplasmic part	GO:0015631//tubulin binding;GO:0015631//tubulin binding	GO:0007019//microtubule depolymerization;GO:0050954//sensory perception of mechanical stimulus;GO:0007019//microtubule depolymerization;GO:0050954//sensory perception of mechanical stimulus	gi|124244033|ref|NP_115769.1|/0/microtubule-associated protein 1A isoform 1 [Mus musculus]
18040	NM_008691	201.19	199.86	207.56	205.35	182.95	205.08	189.44	223.00	204.29	Nefm	2	K04573|1|0.0|751|mmu:18040|neurofilament medium polypeptide (neurofilament 3)	GO:0043005//neuron projection;GO:0045202//synapse;GO:0005882//intermediate filament	-	GO:0032536//regulation of cell projection size;GO:0022607//cellular component assembly;GO:0045104//intermediate filament cytoskeleton organization;GO:0010970//transport along microtubule	gi|829732323|ref|XP_012637563.1|/0/PREDICTED: neurofilament medium polypeptide [Microcebus murinus]
13033	NM_009983	200.15	191.23	189.91	202.10	185.39	180.96	188.99	190.01	188.08	Ctsd	2	K01379|1|0.0|777|mmu:13033|cathepsin D [EC:3.4.23.5]	GO:0000323//lytic vacuole;GO:0048770;GO:0044421	GO:0004175//endopeptidase activity;GO:0033218//amide binding	GO:0044248;GO:0048754//branching morphogenesis of an epithelial tube;GO:0019538//protein metabolic process;GO:0007033//vacuole organization	gi|74198040|dbj|BAE35200.1|/0/unnamed protein product [Mus musculus]
72393	NM_001038658,NM_028224	200.15	187.35	185.43	196.75	193.12	196.29	187.26	188.41	193.03	Faim2	2	K07607|1|1e-153|547|ssc:100152434|peripherin;K06890|2|7e-69|265|bom:102271112|uncharacterized protein	GO:0031224//intrinsic component of membrane;GO:0097060//synaptic membrane;GO:0031224//intrinsic component of membrane;GO:0097060//synaptic membrane	-	GO:0042981//regulation of apoptotic process;GO:0021533//cell differentiation in hindbrain;GO:0021695//cerebellar cortex development;GO:0042981//regulation of apoptotic process;GO:0021533//cell differentiation in hindbrain;GO:0021695//cerebellar cortex development	gi|37360156|dbj|BAC98056.1|/2.70922e-167/mKIAA0950 protein [Mus musculus]
66945	NM_023281	199.91	203.49	203.30	203.50	194.26	195.40	198.37	194.94	196.35	Sdha	1	K00234|1|0.0|1284|mmu:66945|succinate dehydrogenase (ubiquinone) flavoprotein subunit [EC:1.3.5.1]	GO:0005746//mitochondrial respiratory chain	GO:0000166//nucleotide binding;GO:0000104//succinate dehydrogenase activity	GO:0048731//system development;GO:0022900//electron transport chain;GO:0043648//dicarboxylic acid metabolic process;GO:0009060//aerobic respiration;GO:0051234//establishment of localization	gi|54607098|ref|NP_075770.1|/0/succinate dehydrogenase [ubiquinone] flavoprotein subunit, mitochondrial precursor [Mus musculus]
228033	NM_001301721,NM_001301722,NM_175015	199.49	200.34	216.41	247.87	190.48	178.93	183.84	186.13	190.70	Atp5g3	1	K02128|1|2e-58|228|mmu:228033|F-type H+-transporting ATPase subunit c	GO:0031224//intrinsic component of membrane;GO:0033177//proton-transporting two-sector ATPase complex, proton-transporting domain;GO:0005740//mitochondrial envelope	GO:0005488//binding;GO:0015077//monovalent inorganic cation transmembrane transporter activity	GO:0097305//response to alcohol;GO:0044767//single-organism developmental process;GO:0006754//ATP biosynthetic process;GO:0015988//energy coupled proton transmembrane transport, against electrochemical gradient	gi|537152032|gb|ERE71959.1|/1.83881e-58/ATP synthase lipid-binding protein [Cricetulus griseus]
20102	NM_009094	199.07	212.45	201.13	240.89	197.39	200.79	194.99	200.72	207.17	Rps4x	2	K02987|1|3e-151|536|ecb:100034075|small subunit ribosomal protein S4e	-	-	-	-
67160	NM_026007	198.91	213.86	191.66	212.92	189.19	200.58	189.34	200.06	194.29	Eef1g	4	K03233|1|0.0|864|nle:100606941|elongation factor 1-gamma	GO:0043234//protein complex;GO:0044444//cytoplasmic part	GO:0008135//translation factor activity, RNA binding	GO:0051707//response to other organism;GO:0006412//translation	gi|914916139|ref|XP_005331561.2|/0/PREDICTED: speckle targeted PIP5K1A-regulated poly(A) polymerase isoform X1 [Ictidomys tridecemlineatus]
227613	NM_146116	197.74	189.30	192.68	207.26	199.76	190.60	187.82	184.75	184.68	Tubb4b	2	K07375|1|0.0|831|lcm:102348335|tubulin beta	GO:0016020//membrane;GO:0043231//intracellular membrane-bounded organelle;GO:0015630//microtubule cytoskeleton;GO:0043234//protein complex;GO:0044444//cytoplasmic part	GO:0042287//MHC protein binding;GO:0005198//structural molecule activity;GO:0032550;GO:0017111//nucleoside-triphosphatase activity	GO:0006458//'de novo' protein folding;GO:0044772//mitotic cell cycle phase transition;GO:0043623//cellular protein complex assembly;GO:0009154//purine ribonucleotide catabolic process;GO:0001909//leukocyte mediated cytotoxicity	gi|634865305|ref|XP_007945164.1|/0/PREDICTED: tubulin beta-4B chain isoform X1 [Orycteropus afer afer]
18197	NM_001290680,NM_001290681,NM_008741	197.45	193.28	190.02	207.56	184.61	186.51	178.63	186.30	178.78	Nsg2	1	K15493|1|4e-21|105|cfa:491697|neuron-specific vesicular protein calcyon	GO:0031224//intrinsic component of membrane;GO:0005771//multivesicular body;GO:0000139//Golgi membrane;GO:0012506//vesicle membrane;GO:0031224//intrinsic component of membrane;GO:0005771//multivesicular body;GO:0000139//Golgi membrane;GO:0012506//vesicle membrane;GO:0031224//intrinsic component of membrane;GO:0005771//multivesicular body;GO:0000139//Golgi membrane;GO:0012506//vesicle membrane	GO:0030276//clathrin binding;GO:0001664//G-protein coupled receptor binding;GO:0030276//clathrin binding;GO:0001664//G-protein coupled receptor binding;GO:0030276//clathrin binding;GO:0001664//G-protein coupled receptor binding	GO:0006901//vesicle coating;GO:0007186//G-protein coupled receptor signaling pathway;GO:0006901//vesicle coating;GO:0007186//G-protein coupled receptor signaling pathway;GO:0006901//vesicle coating;GO:0007186//G-protein coupled receptor signaling pathway	gi|6679142|ref|NP_032767.1|/3.14261e-93/neuron-specific protein family member 2 [Mus musculus]
224613	NM_153791	197.23	190.81	185.49	163.86	179.29	189.60	176.98	184.35	181.85	Flywch1	2	K06237|1|1e-07|61.2|fab:101814446|collagen, type IV, alpha	-	-	-	gi|255003742|ref|NP_722486.2|/0/FLYWCH-type zinc finger-containing protein 1 [Mus musculus]
12867	NM_007749	197.07	206.92	205.79	253.96	190.13	195.44	200.77	210.26	192.97	Cox7c	3	K02272|1|6e-30|131|mmu:12867|cytochrome c oxidase subunit 7c	GO:0019866//organelle inner membrane;GO:0043231//intracellular membrane-bounded organelle;GO:0031224//intrinsic component of membrane	GO:0015002//heme-copper terminal oxidase activity	GO:0006818//hydrogen transport;GO:0006811//ion transport;GO:0044710	gi|148692956|gb|EDL24903.1|/2.45048e-41/mCG14133, partial [Mus musculus]
12716	NM_009897	197.05	202.30	203.81	223.69	201.87	205.88	204.22	204.86	203.53	Ckmt1	2	K00933|1|0.0|771|mmu:12716|creatine kinase [EC:2.7.3.2]	GO:0043231//intracellular membrane-bounded organelle;GO:0019866//organelle inner membrane	GO:0032550;GO:0016301//kinase activity	GO:0006603//phosphocreatine metabolic process	gi|148696104|gb|EDL28051.1|/0/creatine kinase, mitochondrial 1, ubiquitous, isoform CRA_c, partial [Mus musculus]
68095	NM_001159887,NM_001159888,NM_001159889,NM_023429	196.14	194.06	201.42	218.03	189.69	188.49	191.46	195.54	198.15	Ociad1	1	K11170|1|1e-06|57.0|bfo:BRAFLDRAFT_90676|dehydrogenase/reductase SDR family member X [EC:1.1.-.-]	GO:0043231//intracellular membrane-bounded organelle;GO:0043231//intracellular membrane-bounded organelle;GO:0043231//intracellular membrane-bounded organelle;GO:0043231//intracellular membrane-bounded organelle	-	-	gi|229577358|ref|NP_001153360.1|/7.01993e-106/OCIA domain-containing protein 1 isoform 3 [Mus musculus]
76960	NM_001164369,NM_029815	196.10	189.24	193.74	210.18	189.32	212.46	205.35	223.34	224.08	Bcas1	1	K07436|1|1e-25|121|tgu:100226727|vitamin D3 24-hydroxylase [EC:1.14.15.16];K13172|2|1e-05|55.5|lcm:102356501|serine/arginine repetitive matrix protein 2	-	-	-	gi|568918829|ref|XP_006500445.1|/0/PREDICTED: breast carcinoma-amplified sequence 1 homolog isoform X2 [Mus musculus]
54127	NM_016844	195.97	224.56	187.64	222.99	175.85	212.25	177.57	180.57	181.77	Rps28	2	K02979|1|6e-25|114|amj:106739155|small subunit ribosomal protein S28e	GO:0015935//small ribosomal subunit	GO:0005198//structural molecule activity	GO:0006412//translation;GO:0019080;GO:0000956//nuclear-transcribed mRNA catabolic process;GO:0042254//ribosome biogenesis;GO:0006613//cotranslational protein targeting to membrane	gi|470602254|ref|XP_004312818.1|/4.92463e-26/PREDICTED: 40S ribosomal protein S28 [Tursiops truncatus]
18645	NM_019410	195.16	208.60	216.10	245.95	200.42	195.70	206.89	206.17	208.69	Pfn2	3	K05759|1|1e-77|293|pale:102894047|profilin	GO:0005856//cytoskeleton;GO:0033267	GO:0008092//cytoskeletal protein binding;GO:0043168//anion binding	GO:0016079//synaptic vesicle exocytosis;GO:0030041//actin filament polymerization;GO:0008064//regulation of actin polymerization or depolymerization	gi|918612024|ref|XP_005393063.2|/6.86579e-79/PREDICTED: profilin-2 [Chinchilla lanigera]
14387	NM_001159324,NM_008064	194.80	190.52	179.87	179.80	189.52	189.38	195.96	172.37	172.95	Gaa	4	K12316|1|0.0|1883|mmu:14387|lysosomal alpha-glucosidase [EC:3.2.1.20]	-	-	-	-
21402	NM_011543	192.35	193.55	202.66	225.60	186.23	185.57	184.60	193.18	195.26	Skp1a	4	K03094|1|7e-69|263|xma:102221489|S-phase kinase-associated protein 1	-	-	-	-
269261	NM_009076	190.96	195.57	193.73	220.33	169.22	172.58	188.56	177.61	185.12	Rpl12	3	K02870|1|8e-105|381|bacu:103012292|large subunit ribosomal protein L12e	-	-	-	gi|803286756|ref|XP_012003022.1|/5.04994e-106/PREDICTED: 60S ribosomal protein L12 isoform X2 [Ovis aries musimon]
18196	NM_010942	190.25	185.59	192.68	198.33	180.92	172.40	180.84	179.82	182.21	Nsg1	3	K15493|1|3e-15|86.3|rro:104677643|neuron-specific vesicular protein calcyon	GO:0012505//endomembrane system;GO:0043231//intracellular membrane-bounded organelle;GO:0031224//intrinsic component of membrane	GO:0001664//G-protein coupled receptor binding;GO:0030276//clathrin binding	GO:0006901//vesicle coating;GO:0007186//G-protein coupled receptor signaling pathway	gi|31543351|ref|NP_035072.2|/6.02962e-81/neuron-specific protein family member 1 [Mus musculus]
12069	NM_009749	190.02	207.06	220.67	241.92	204.19	196.66	201.44	232.68	204.83	Bex2	2	K12465|1|6e-16|87.0|ptr:465780|nerve growth factor receptor-associated protein 1	GO:0043231//intracellular membrane-bounded organelle;GO:0043234//protein complex	GO:0005488//binding	GO:0006366//transcription from RNA polymerase II promoter;GO:0007405//neuroblast proliferation;GO:0006915//apoptotic process;GO:0007169//transmembrane receptor protein tyrosine kinase signaling pathway;GO:0044093;GO:0007049//cell cycle;GO:0030182//neuron differentiation	gi|6753184|ref|NP_033879.1|/1.58916e-58/protein BEX2 [Mus musculus]
66158	NM_024170	189.76	187.48	184.21	214.53	188.03	186.20	202.77	176.75	174.06	Cxx1a	2	-	-	-	-	gi|21313590|ref|NP_077132.1|/1.33087e-52/mammalian retrotransposon derived 8b [Mus musculus]
66091	NM_025348	188.83	207.82	224.85	244.84	204.18	186.46	223.45	219.58	210.57	Ndufa3	2	K03947|1|2e-44|179|mmu:66091|NADH dehydrogenase (ubiquinone) 1 alpha subcomplex subunit 3	GO:0031224//intrinsic component of membrane;GO:0005746//mitochondrial respiratory chain	-	GO:0051234//establishment of localization;GO:0006091//generation of precursor metabolites and energy	gi|21539587|ref|NP_079624.1|/1.55102e-43/NADH dehydrogenase [ubiquinone] 1 alpha subcomplex subunit 3 [Mus musculus]
57423	NM_020582	188.53	189.50	200.54	236.55	176.75	183.76	172.54	196.87	192.73	Atp5j2	2	K02130|1|6e-45|181|mmu:57423|F-type H+-transporting ATPase subunit f	GO:0005743//mitochondrial inner membrane;GO:0031224//intrinsic component of membrane;GO:0033177//proton-transporting two-sector ATPase complex, proton-transporting domain	GO:0017111//nucleoside-triphosphatase activity	GO:0006818//hydrogen transport;GO:0009152//purine ribonucleotide biosynthetic process;GO:0009154//purine ribonucleotide catabolic process	gi|149034885|gb|EDL89605.1|/1.42353e-52/rCG42655, isoform CRA_b [Rattus norvegicus]
18951	NM_213614	188.30	183.52	178.00	196.08	178.24	186.24	168.65	182.50	187.75	Sept5	2	K04557|1|0.0|732|mmu:18951|septin 5	GO:0032156//septin cytoskeleton;GO:0016020//membrane;GO:0032432//actin filament bundle;GO:0032155;GO:0033267;GO:0030136//clathrin-coated vesicle	GO:0032550;GO:0017111//nucleoside-triphosphatase activity;GO:0000149//SNARE binding;GO:0005543//phospholipid binding;GO:0042802//identical protein binding	GO:0006887//exocytosis;GO:0009154//purine ribonucleotide catabolic process;GO:0006903//vesicle targeting	gi|158508501|ref|NP_998779.2|/0/septin-5 [Mus musculus]
72865	NM_028375	188.29	196.84	195.77	215.14	182.55	187.60	184.68	178.73	187.28	Cxx1c	3	-	-	-	-	gi|13386306|ref|NP_082651.1|/3.05058e-50/CAAX box 1 homolog C [Mus musculus]
319317	NM_175692	188.02	209.65	228.06	201.38	264.71	193.84	219.70	222.96	214.15	Snhg11	3	-	-	-	-	gi|26348733|dbj|BAC38006.1|/1.28856e-54/unnamed protein product [Mus musculus]
234267	NM_001253754,NM_001253756,NM_153581	187.72	186.57	203.25	212.07	196.66	183.95	199.00	183.86	193.25	Gpm6a	1	K17271|1|3e-49|199|ecb:100053823|myelin proteolipid protein	GO:0031224//intrinsic component of membrane;GO:0030425//dendrite;GO:0044297//cell body;GO:0030426//growth cone;GO:0031224//intrinsic component of membrane;GO:0030425//dendrite;GO:0044297//cell body;GO:0030426//growth cone;GO:0031224//intrinsic component of membrane;GO:0030425//dendrite;GO:0044297//cell body;GO:0030426//growth cone	GO:0005488//binding;GO:0005261//cation channel activity;GO:0005488//binding;GO:0005261//cation channel activity;GO:0005488//binding;GO:0005261//cation channel activity	GO:0016477//cell migration;GO:0031346//positive regulation of cell projection organization;GO:0031175//neuron projection development;GO:0006816//calcium ion transport;GO:0016477//cell migration;GO:0031346//positive regulation of cell projection organization;GO:0031175//neuron projection development;GO:0006816//calcium ion transport;GO:0016477//cell migration;GO:0031346//positive regulation of cel…	gi|390460231|ref|XP_002745248.2|/1.59874e-154/PREDICTED: neuronal membrane glycoprotein M6-a isoform X1 [Callithrix jacchus]
233878	NM_001252566,NM_001252567,NM_144926	187.15	172.49	177.82	177.84	189.86	177.57	183.53	179.65	169.80	Sez6l2	1	K10362|1|0.0|699|gfr:102036530|myosin XVIII;K17495|2|3e-58|230|myb:102260673|CUB and sushi domain-containing protein	GO:0031224//intrinsic component of membrane;GO:0031224//intrinsic component of membrane;GO:0031224//intrinsic component of membrane;GO:0031090//organelle membrane	-	-	gi|357588419|ref|NP_001239495.1|/0/seizure 6-like protein 2 isoform 2 precursor [Mus musculus]
56462	NM_019880	186.00	175.06	172.75	187.75	170.48	162.16	169.75	161.11	161.42	Mtch1	3	K17885|1|0.0|656|mmu:56462|mitochondrial carrier	GO:0031224//intrinsic component of membrane;GO:0043231//intracellular membrane-bounded organelle;GO:0019866//organelle inner membrane	GO:0005488//binding	GO:0006915//apoptotic process;GO:0051234//establishment of localization;GO:0007165//signal transduction	gi|9845273|ref|NP_063933.1|/0/mitochondrial carrier homolog 1 [Mus musculus]
20511	NM_001077514,NM_001077515,NM_011393	185.86	168.13	178.15	168.56	186.57	193.44	191.20	187.45	187.70	Slc1a2	3	K05613|1|0.0|936|mmu:20511|solute carrier family 1 (glial high affinity glutamate transporter), member 2	-	-	-	-
21858	NM_011594	185.64	168.35	168.81	195.71	177.67	172.67	178.34	175.52	178.92	Timp2	3	K16866|1|2e-49|201|lcm:102358642|metalloproteinase inhibitor 3	-	-	-	-
17758	NM_001205330,NM_001205331,NM_001205332,NM_001311163,NM_001311164,NM_008633	185.38	186.64	182.99	177.74	192.59	206.60	200.54	202.27	204.05	Map4	1	K10431|1|0.0|1931|mmu:17758|microtubule-associated protein 4	GO:0005819//spindle;GO:0005819//spindle;GO:0005819//spindle;GO:0005819//spindle;GO:0016020//membrane	GO:0015631//tubulin binding;GO:0015631//tubulin binding;GO:0015631//tubulin binding;GO:0015631//tubulin binding	GO:0000278//mitotic cell cycle;GO:0007018//microtubule-based movement;GO:0030010//establishment of cell polarity;GO:0000278//mitotic cell cycle;GO:0007018//microtubule-based movement;GO:0030010//establishment of cell polarity;GO:0000278//mitotic cell cycle;GO:0007018//microtubule-based movement;GO:0030010//establishment of cell polarity;GO:0000278//mitotic cell cycle;GO:0007018//microtubule-based…	gi|148677082|gb|EDL09029.1|/0/microtubule-associated protein 4, isoform CRA_b, partial [Mus musculus]
53901	NM_001286653,NM_001286654,NM_030598,NM_207649	184.89	182.61	191.46	171.38	184.73	170.64	179.31	179.13	177.22	Rcan2	1	K17903|1|4e-111|405|mmu:53901|calcipressin-2	-	GO:0036094//small molecule binding;GO:0019903//protein phosphatase binding;GO:0036094//small molecule binding;GO:0036094//small molecule binding;GO:0036094//small molecule binding;GO:0019903//protein phosphatase binding	GO:0007399//nervous system development;GO:0019932//second-messenger-mediated signaling;GO:0019932//second-messenger-mediated signaling;GO:0019932//second-messenger-mediated signaling;GO:0007399//nervous system development;GO:0019932//second-messenger-mediated signaling	gi|13447392|ref|NP_085101.1|/3.30129e-110/calcipressin-2 isoform 2 [Mus musculus]
64051	NM_022030	184.46	184.19	183.07	182.53	188.39	189.89	183.59	182.89	190.38	Sv2a	3	K06258|1|0.0|1264|rno:117559|MFS transporter, VNT family, synaptic vesicle glycoprotein 2	GO:0031224//intrinsic component of membrane;GO:0030054//cell junction;GO:0008021//synaptic vesicle;GO:0042995//cell projection	GO:0005488//binding;GO:0005215//transporter activity	GO:0007267//cell-cell signaling;GO:0006875//cellular metal ion homeostasis;GO:0044765//single-organism transport	gi|148747227|ref|NP_476558.2|/0/synaptic vesicle glycoprotein 2A [Rattus norvegicus]
11840	NM_001130408,NM_007476	184.29	185.15	175.93	184.98	169.57	169.41	167.80	164.22	171.43	Arf1	1	K07937|1|4e-100|368|lve:103088013|ADP-ribosylation factor 1	GO:0016020//membrane;GO:0043231//intracellular membrane-bounded organelle;GO:0030016//myofibril;GO:0012505//endomembrane system;GO:0016020//membrane;GO:0043231//intracellular membrane-bounded organelle;GO:0030016//myofibril;GO:0012505//endomembrane system	GO:0004871//signal transducer activity;GO:0032550;GO:0017111//nucleoside-triphosphatase activity;GO:0004871//signal transducer activity;GO:0032550;GO:0017111//nucleoside-triphosphatase activity	GO:0030003//cellular cation homeostasis;GO:0046474//glycerophospholipid biosynthetic process;GO:0044764;GO:0035964//COPI-coated vesicle budding;GO:0050688//regulation of defense response to virus;GO:0045184//establishment of protein localization;GO:0009154//purine ribonucleotide catabolic process;GO:0002478;GO:0035556//intracellular signal transduction;GO:0030003//cellular cation homeostasis;GO:0…	gi|672068062|ref|XP_008766092.1|/7.44069e-106/PREDICTED: ADP-ribosylation factor 1 isoform X2 [Rattus norvegicus]
14758	NM_001177955,NM_001177956,NM_001177957,NM_001177958,NM_001177959,NM_001177960,NM_001177961,NM_001177962,NM_023122	183.97	182.08	182.96	184.56	183.11	183.03	190.19	178.52	191.78	Gpm6b	3	K17271|1|3e-77|293|xma:102228944|myelin proteolipid protein	GO:0031224//intrinsic component of membrane;GO:0031224//intrinsic component of membrane;GO:0031224//intrinsic component of membrane;GO:0031224//intrinsic component of membrane;GO:0031224//intrinsic component of membrane;GO:0031224//intrinsic component of membrane;GO:0031224//intrinsic component of membrane;GO:0031224//intrinsic component of membrane;GO:0031224//intrinsic component of membrane	-	GO:0048523//negative regulation of cellular process;GO:0022607//cellular component assembly;GO:0043271//negative regulation of ion transport;GO:0045184//establishment of protein localization;GO:0030036//actin cytoskeleton organization;GO:0030282//bone mineralization;GO:0001952//regulation of cell-matrix adhesion;GO:0048523//negative regulation of cellular process;GO:0022607//cellular component as…	gi|295789070|ref|NP_001171427.1|/5.61652e-179/neuronal membrane glycoprotein M6-b isoform 2 [Mus musculus]
19933	NM_019647	183.53	204.80	188.24	217.42	179.03	187.74	189.91	209.38	198.86	Rpl21	6	K02889|1|4e-89|331|myb:102263018|large subunit ribosomal protein L21e	GO:0015934//large ribosomal subunit	GO:0003676//nucleic acid binding;GO:0005198//structural molecule activity	GO:0006412//translation;GO:0019080;GO:0000956//nuclear-transcribed mRNA catabolic process;GO:0006613//cotranslational protein targeting to membrane	gi|31560385|ref|NP_062621.2|/3.30779e-88/60S ribosomal protein L21 [Mus musculus]
20257	NM_025285	183.37	203.95	200.80	212.61	189.77	184.65	192.99	204.20	201.47	Stmn2	2	K04381|1|1e-47|194|ccw:104694638|stathmin	GO:0043231//intracellular membrane-bounded organelle;GO:0043005//neuron projection;GO:0044444//cytoplasmic part	GO:0005488//binding	GO:0007019//microtubule depolymerization;GO:0031111//negative regulation of microtubule polymerization or depolymerization;GO:0010975//regulation of neuron projection development	gi|12850126|dbj|BAB28602.1|/4.16056e-107/unnamed protein product [Mus musculus]
19349	NM_001293652,NM_001293653,NM_001293654,NM_001293655,NM_009005	183.00	176.90	189.62	193.73	187.12	184.47	186.57	190.45	197.18	Rab7	3	K07897|1|4e-115|418|shr:100923936|Ras-related protein Rab-7A	GO:0042599//lamellar body;GO:0030666//endocytic vesicle membrane;GO:0005764//lysosome;GO:0048770;GO:0005768//endosome;GO:0042599//lamellar body;GO:0030666//endocytic vesicle membrane;GO:0005764//lysosome;GO:0048770;GO:0005768//endosome;GO:0042599//lamellar body;GO:0030666//endocytic vesicle membrane;GO:0005764//lysosome;GO:0048770;GO:0005768//endosome;GO:0042599//lamellar body;GO:0030666//endocyt…	GO:0032550;GO:0017111//nucleoside-triphosphatase activity;GO:0017048//Rho GTPase binding;GO:0032550;GO:0017111//nucleoside-triphosphatase activity;GO:0017048//Rho GTPase binding;GO:0032550;GO:0017111//nucleoside-triphosphatase activity;GO:0017048//Rho GTPase binding;GO:0032550;GO:0017111//nucleoside-triphosphatase activity;GO:0017048//Rho GTPase binding;GO:0032550;GO:0017111//nucleoside-triphosph…	GO:0042059//negative regulation of epidermal growth factor receptor signaling pathway;GO:0006623//protein targeting to vacuole;GO:0006906//vesicle fusion;GO:0007041//lysosomal transport;GO:0051452//intracellular pH reduction;GO:0009154//purine ribonucleotide catabolic process;GO:0002478;GO:0035556//intracellular signal transduction;GO:0001894//tissue homeostasis;GO:0042059//negative regulation of…	gi|34147513|ref|NP_004628.4|/3.01836e-114/ras-related protein Rab-7a [Homo sapiens]
54393	NM_019439	182.84	177.87	176.05	178.16	182.50	179.04	177.35	169.28	179.61	Gabbr1	3	K04615|1|0.0|1640|mmu:54393|gamma-aminobutyric acid type B receptor	GO:0031090//organelle membrane;GO:0032589//neuron projection membrane;GO:0005740//mitochondrial envelope;GO:0043235//receptor complex;GO:0016021//integral component of membrane;GO:0030136//clathrin-coated vesicle;GO:0030425//dendrite;GO:0044297//cell body;GO:0044421;GO:0097060//synaptic membrane	GO:0004930//G-protein coupled receptor activity;GO:0005515//protein binding	GO:0014046;GO:0007268//chemical synaptic transmission;GO:0030818//negative regulation of cAMP biosynthetic process;GO:0030252//growth hormone secretion;GO:0014070//response to organic cyclic compound;GO:0014051//gamma-aminobutyric acid secretion;GO:0014047//glutamate secretion;GO:0010646//regulation of cell communication;GO:0014060;GO:0007186//G-protein coupled receptor signaling pathway;GO:00082…	gi|131888529|ref|NP_062312.3|/0/gamma-aminobutyric acid type B receptor subunit 1 precursor [Mus musculus]
13207	NM_007840	181.98	183.46	181.63	183.85	180.03	176.36	180.38	183.06	181.39	Ddx5	3	K12823|1|0.0|1118|mmu:13207|ATP-dependent RNA helicase DDX5/DBP2 [EC:3.6.4.13]	GO:0005681//spliceosomal complex;GO:0031981//nuclear lumen	GO:0035258//steroid hormone receptor binding;GO:0003712//transcription cofactor activity;GO:0003724//RNA helicase activity;GO:0042623//ATPase activity, coupled;GO:0032550;GO:0003723//RNA binding	GO:0030520//intracellular estrogen receptor signaling pathway;GO:0030521//androgen receptor signaling pathway;GO:0043009//chordate embryonic development;GO:0019079//viral genome replication;GO:0035914//skeletal muscle cell differentiation;GO:0000380//alternative mRNA splicing, via spliceosome;GO:0009154//purine ribonucleotide catabolic process;GO:0001649//osteoblast differentiation;GO:0040007//gr…	gi|74210167|dbj|BAE21355.1|/0/unnamed protein product [Mus musculus]
56370	NM_019754	181.74	181.49	183.83	203.53	169.52	173.12	183.77	174.20	187.47	Tagln3	3	K20526|1|1e-119|432|bom:102265446|transgelin	GO:0043231//intracellular membrane-bounded organelle	-	GO:0048513//animal organ development;GO:0006366//transcription from RNA polymerase II promoter	gi|205755|gb|AAC42095.1|/1.04459e-119/neuronal protein [Rattus norvegicus]
19417	NM_001039655,NM_011245	181.61	181.80	178.37	182.54	184.04	179.83	184.36	184.71	172.86	Rasgrf1	1	K04349|1|0.0|2327|mmu:19417|Ras-specific guanine nucleotide-releasing factor 1	GO:0043005//neuron projection;GO:0044444//cytoplasmic part;GO:0043005//neuron projection;GO:0044444//cytoplasmic part	GO:0005102//receptor binding;GO:0005088//Ras guanyl-nucleotide exchange factor activity;GO:0008289//lipid binding;GO:0019900//kinase binding;GO:0005102//receptor binding;GO:0005088//Ras guanyl-nucleotide exchange factor activity;GO:0008289//lipid binding;GO:0019900//kinase binding	GO:0048167//regulation of synaptic plasticity;GO:0030030//cell projection organization;GO:0016601//Rac protein signal transduction;GO:0048167//regulation of synaptic plasticity;GO:0030030//cell projection organization;GO:0016601//Rac protein signal transduction	gi|89111131|ref|NP_001034744.1|/5.87739e-84/ras-specific guanine nucleotide-releasing factor 1 isoform 2 [Mus musculus]
67937	NM_182991	181.34	188.06	181.38	210.56	187.37	178.01	178.95	167.83	173.40	Tmem59l	2	-	GO:0031224//intrinsic component of membrane;GO:0043231//intracellular membrane-bounded organelle	-	-	gi|148696875|gb|EDL28822.1|/5.01587e-150/RIKEN cDNA 5330410G16, partial [Mus musculus]
434128	NM_001099636	181.28	176.94	177.29	176.73	175.83	188.38	170.86	176.68	172.61	Pnmal2	2	K02183|1|2e-23|114|umr:103657204|calmodulin;K17561|2|2e-11|74.7|cge:103164277|coiled-coil domain-containing protein 8	-	-	-	gi|153791731|ref|NP_001093106.1|/0/PNMA-like protein 2 [Mus musculus]
22129	NM_009441	180.80	179.74	185.71	161.45	172.22	174.69	182.39	182.20	174.02	Ttc3	2	K15712|1|0.0|3578|mmu:22129|E3 ubiquitin-protein ligase TTC3 [EC:2.3.2.27]	GO:0043231//intracellular membrane-bounded organelle	GO:0046914//transition metal ion binding;GO:0003824//catalytic activity	GO:0000209//protein polyubiquitination;GO:0019941//modification-dependent protein catabolic process;GO:0030182//neuron differentiation;GO:0000904//cell morphogenesis involved in differentiation	gi|568997436|ref|XP_006523047.1|/0/PREDICTED: E3 ubiquitin-protein ligase TTC3 isoform X2 [Mus musculus]
67826	NM_144521	180.54	187.13	180.11	192.88	171.18	174.11	172.90	175.99	189.86	Snap47	2	K18212|1|0.0|776|mmu:67826|synaptosomal-associated protein 47	GO:0031082	-	-	gi|21362303|ref|NP_653104.1|/0/synaptosomal-associated protein 47 [Mus musculus]
17136	NM_010758	179.97	175.90	164.44	177.46	172.54	188.04	180.65	172.31	176.43	Mag	2	K06771|1|0.0|1158|rno:29409|myelin associated glycoprotein	GO:0031224//intrinsic component of membrane;GO:0033267;GO:0043218//compact myelin	-	-	gi|568944963|ref|XP_006539653.1|/0/PREDICTED: myelin-associated glycoprotein isoform X2 [Mus musculus]
67186	NM_026020	179.87	201.23	174.06	205.19	159.63	173.28	172.69	170.41	163.72	Rplp2	6	K02943|1|9e-30|130|hgl:101702556|large subunit ribosomal protein LP2	-	-	-	-
170942	NM_133362	179.63	61.27	110.11	79.97	31.90	59.42	87.74	80.67	59.35	Erdr1	2	-	-	-	GO:0016477//cell migration;GO:0008283//cell proliferation;GO:0019827//stem cell population maintenance	gi|28193093|emb|CAD62281.1|/4.04457e-81/erythroid differentiation regulator [Mus musculus]
102466257	NR_106194	178.96	135.53	206.60	50.27	99.71	264.09	180.64	115.43	132.10	Mir8114	1	-	-	-	-	-
213760	NM_001163622,NM_001163623,NM_001163624,NM_145984	178.84	189.46	198.85	175.06	184.46	177.36	189.87	189.74	179.72	Prepl	1	K14210|1|4e-76|289|mmu:20532|solute carrier family 3 (neutral and basic amino acid transporter), member 1	GO:0044424;GO:0044444//cytoplasmic part;GO:0044444//cytoplasmic part;GO:0044444//cytoplasmic part	GO:0070011//peptidase activity, acting on L-amino acid peptides;GO:0004175//endopeptidase activity;GO:0004175//endopeptidase activity;GO:0004175//endopeptidase activity	GO:0019538//protein metabolic process;GO:0019538//protein metabolic process;GO:0019538//protein metabolic process;GO:0019538//protein metabolic process	gi|254939518|ref|NP_001157094.1|/0/prolyl endopeptidase-like isoform a [Mus musculus]
17756	NM_001039934,NM_001310634,NM_008632	178.40	168.06	177.48	172.25	182.48	180.94	188.42	186.02	178.75	Map2	1	K10430|1|0.0|657|cge:100756420|microtubule-associated protein 2	GO:0032991//macromolecular complex;GO:0015630//microtubule cytoskeleton;GO:0030425//dendrite;GO:0031981//nuclear lumen;GO:0044297//cell body;GO:0005783//endoplasmic reticulum	GO:0001948//glycoprotein binding;GO:0015631//tubulin binding	GO:0006468//protein phosphorylation;GO:0016358//dendrite development;GO:0048667//cell morphogenesis involved in neuron differentiation;GO:0043627//response to estrogen;GO:0021953//central nervous system neuron differentiation	gi|890810631|ref|NP_001297563.1|/0/microtubule-associated protein 2 isoform 3 [Mus musculus]
67671	NM_001048057,NM_001048058,NM_023372	178.28	203.32	179.82	197.18	174.43	190.06	154.03	193.71	163.43	Rpl38	1	K02923|1|5e-20|98.2|hgl:101721072|large subunit ribosomal protein L38e	GO:0070992;GO:0015934//large ribosomal subunit;GO:0070992;GO:0015934//large ribosomal subunit;GO:0070992;GO:0015934//large ribosomal subunit	GO:0005198//structural molecule activity;GO:0003676//nucleic acid binding;GO:0005198//structural molecule activity;GO:0003676//nucleic acid binding;GO:0005198//structural molecule activity;GO:0003676//nucleic acid binding	GO:0006412//translation;GO:0000027//ribosomal large subunit assembly;GO:0007498//mesoderm development;GO:0000956//nuclear-transcribed mRNA catabolic process;GO:0019080;GO:0050954//sensory perception of mechanical stimulus;GO:0042471//ear morphogenesis;GO:0006613//cotranslational protein targeting to membrane;GO:0006412//translation;GO:0000027//ribosomal large subunit assembly;GO:0007498//mesoderm…	gi|327358533|gb|AEA51113.1|/1.37113e-23/60S ribosomal protein L38, partial [Oryzias melastigma]
12652	NM_007693	178.20	176.41	183.40	186.93	176.56	180.27	166.80	187.87	175.88	Chga	2	K19990|1|0.0|711|mmu:12652|chromogranin-A	-	-	-	-
67530	NM_026219	176.95	178.89	184.45	211.07	164.13	166.01	177.03	210.13	174.95	Uqcrb	1	K00417|1|7e-53|207|mmu:67530|ubiquinol-cytochrome c reductase subunit 7	GO:0005746//mitochondrial respiratory chain	GO:0005515//protein binding	GO:0051234//establishment of localization;GO:0051259//protein oligomerization;GO:0022904//respiratory electron transport chain	gi|13385726|ref|NP_080495.1|/4.50729e-52/cytochrome b-c1 complex subunit 7 [Mus musculus]
20115	NM_011300	176.88	185.80	177.27	223.15	158.85	166.39	155.20	181.17	167.43	Rps7	3	K02993|1|5e-103|376|mdo:100028369|small subunit ribosomal protein S7e	GO:0031981//nuclear lumen;GO:0030684//preribosome;GO:0015630//microtubule cytoskeleton;GO:0015935//small ribosomal subunit	GO:0005198//structural molecule activity;GO:0003676//nucleic acid binding	GO:0006412//translation;GO:0000956//nuclear-transcribed mRNA catabolic process;GO:0019080;GO:0006613//cotranslational protein targeting to membrane;GO:0042254//ribosome biogenesis	gi|148705008|gb|EDL36955.1|/2.12203e-112/mCG19129, partial [Mus musculus]
17448	NM_008617	176.30	176.88	180.50	199.77	160.78	184.73	173.95	170.33	171.45	Mdh2	2	K00026|1|3e-171|603|mmu:17448|malate dehydrogenase [EC:1.1.1.37]	GO:0031981//nuclear lumen;GO:0019866//organelle inner membrane;GO:0044429	GO:0016615//malate dehydrogenase activity;GO:0005515//protein binding	GO:0043648//dicarboxylic acid metabolic process;GO:0006473//protein acetylation;GO:0005975//carbohydrate metabolic process;GO:0009060//aerobic respiration;GO:0019674//NAD metabolic process	gi|31982186|ref|NP_032643.2|/2.74715e-170/malate dehydrogenase, mitochondrial precursor [Mus musculus]
11973	NM_007510	175.45	185.23	188.58	208.98	172.21	165.21	165.47	177.60	178.42	Atp6v1e1	2	K02150|1|2e-84|315|cjc:100402779|V-type H+-transporting ATPase subunit E	GO:0043231//intracellular membrane-bounded organelle;GO:0044459;GO:0042995//cell projection;GO:0044444//cytoplasmic part	GO:0019829//cation-transporting ATPase activity	GO:0015988//energy coupled proton transmembrane transport, against electrochemical gradient	gi|148667229|gb|EDK99645.1|/1.6096e-84/VATPase, H+ transporting, lysosomal V1 subunit E1, isoform CRA_a, partial [Mus musculus]
57808	NM_001130484,NM_001130485,NM_021338	174.65	200.70	184.19	223.26	168.83	176.72	168.23	174.16	173.59	Rpl35a	1	K02917|1|2e-59|230|ocu:100343484|large subunit ribosomal protein L35Ae	GO:0043231//intracellular membrane-bounded organelle;GO:0015934//large ribosomal subunit;GO:0043231//intracellular membrane-bounded organelle;GO:0015934//large ribosomal subunit;GO:0043231//intracellular membrane-bounded organelle;GO:0015934//large ribosomal subunit	GO:0003723//RNA binding;GO:0005198//structural molecule activity;GO:0005198//structural molecule activity;GO:0003723//RNA binding;GO:0005198//structural molecule activity	GO:0006412//translation;GO:0019080;GO:0000956//nuclear-transcribed mRNA catabolic process;GO:0042254//ribosome biogenesis;GO:0006613//cotranslational protein targeting to membrane;GO:0042254//ribosome biogenesis;GO:0010467//gene expression;GO:0006412//translation;GO:0019080;GO:0000956//nuclear-transcribed mRNA catabolic process;GO:0042254//ribosome biogenesis;GO:0006613//cotranslational protein t…	gi|148700328|gb|EDL32275.1|/3.21403e-67/mCG1723, partial [Mus musculus]
14681	NM_001113384,NM_010308	174.48	179.05	172.74	188.28	181.53	180.12	186.24	184.74	175.40	Gnao1	3	K04534|1|0.0|774|ocu:100342283|guanine nucleotide-binding protein G(o) subunit alpha	-	-	-	gi|148679159|gb|EDL11106.1|/0/guanine nucleotide binding protein, alpha o, isoform CRA_a, partial [Mus musculus]
14688	NM_001160016,NM_001160017,NM_008142	174.10	177.62	174.93	185.63	166.76	172.34	177.92	169.88	181.00	Gnb1	1	K04536|1|0.0|671|myd:102764577|guanine nucleotide-binding protein G(I)/G(S)/G(T) subunit beta-1	GO:0001750//photoreceptor outer segment;GO:0043005//neuron projection;GO:0031234//extrinsic component of cytoplasmic side of plasma membrane;GO:0001750//photoreceptor outer segment;GO:0043005//neuron projection;GO:0031234//extrinsic component of cytoplasmic side of plasma membrane;GO:0001750//photoreceptor outer segment;GO:0043005//neuron projection;GO:0031234//extrinsic component of cytoplasmic …	GO:0017111//nucleoside-triphosphatase activity;GO:0031701//angiotensin receptor binding;GO:0019899//enzyme binding;GO:0017111//nucleoside-triphosphatase activity;GO:0031701//angiotensin receptor binding;GO:0019899//enzyme binding;GO:0017111//nucleoside-triphosphatase activity;GO:0031701//angiotensin receptor binding;GO:0019899//enzyme binding	GO:0015980//energy derivation by oxidation of organic compounds;GO:0007599//hemostasis;GO:0007267//cell-cell signaling;GO:0043010//camera-type eye development;GO:0071407//cellular response to organic cyclic compound;GO:0033762//response to glucagon;GO:0034695//response to prostaglandin E;GO:0007189//adenylate cyclase-activating G-protein coupled receptor signaling pathway;GO:0051480//regulation o…	gi|148683063|gb|EDL15010.1|/0/guanine nucleotide binding protein, beta 1, isoform CRA_a, partial [Mus musculus]
27425	NM_013795	173.77	160.00	179.19	217.88	161.39	159.83	171.57	174.37	181.11	Atp5l	5	K02140|1|5e-53|208|mmu:27425|F-type H+-transporting ATPase subunit g	GO:0005743//mitochondrial inner membrane	GO:0017111//nucleoside-triphosphatase activity;GO:0015077//monovalent inorganic cation transmembrane transporter activity	GO:0006754//ATP biosynthetic process;GO:0009154//purine ribonucleotide catabolic process;GO:0006811//ion transport	gi|12841973|dbj|BAB25423.1|/1.32948e-61/unnamed protein product [Mus musculus]
276770	NM_001166589,NM_001166590,NM_001166591,NM_001166592,NM_001166593,NM_001166594,NM_001166595,NM_001166596,NM_181582	173.62	164.94	172.61	197.08	168.11	167.86	171.18	174.15	164.77	Eif5a	1	K03263|1|8e-88|326|ngi:103752149|translation initiation factor 5A	GO:0042175//nuclear outer membrane-endoplasmic reticulum membrane network;GO:0005635//nuclear envelope;GO:0031090//organelle membrane;GO:0044444//cytoplasmic part;GO:0042175//nuclear outer membrane-endoplasmic reticulum membrane network;GO:0005635//nuclear envelope;GO:0031090//organelle membrane;GO:0044444//cytoplasmic part;GO:0042175//nuclear outer membrane-endoplasmic reticulum membrane network…	GO:0005515//protein binding;GO:0043021//ribonucleoprotein complex binding;GO:0017069//snRNA binding;GO:0008135//translation factor activity, RNA binding;GO:0005515//protein binding;GO:0043021//ribonucleoprotein complex binding;GO:0017069//snRNA binding;GO:0008135//translation factor activity, RNA binding;GO:0005515//protein binding;GO:0043021//ribonucleoprotein complex binding;GO:0017069//snRNA b…	GO:0006415//translational termination;GO:0008283//cell proliferation;GO:0006414//translational elongation;GO:0006886//intracellular protein transport;GO:0012502//induction of programmed cell death;GO:0018205//peptidyl-lysine modification;GO:0006405//RNA export from nucleus;GO:0006415//translational termination;GO:0008283//cell proliferation;GO:0006414//translational elongation;GO:0006886//intrace…	gi|823403345|ref|XP_012417162.1|/9.32515e-87/PREDICTED: eukaryotic translation initiation factor 5A-1 isoform X1 [Odobenus rosmarus divergens]
58810	NM_021473	173.04	170.44	169.91	190.42	175.07	172.57	176.24	170.13	174.69	Akr1a1	3	K00002|1|0.0|635|mmu:58810|alcohol dehydrogenase (NADP+) [EC:1.1.1.2]	-	-	-	-
103712	NM_134022	172.98	175.92	175.90	192.74	160.09	163.16	181.27	162.82	169.36	6330403K07Rik	2	K12798|1|2e-07|60.1|bacu:102999016|NACHT, LRR and PYD domains-containing protein 1	-	-	-	gi|40548844|gb|AAR87485.1|/1.93645e-33/UGS148 protein [Mus musculus]
20103	NM_009095	172.63	167.81	158.47	192.88	153.90	158.88	154.74	158.91	150.27	Rps5	2	K02989|1|7e-121|435|rro:104680873|small subunit ribosomal protein S5e	GO:0015935//small ribosomal subunit	GO:0005198//structural molecule activity;GO:0003723//RNA binding	GO:0000956//nuclear-transcribed mRNA catabolic process;GO:0019080;GO:0006613//cotranslational protein targeting to membrane;GO:0006448//regulation of translational elongation	gi|431921423|gb|ELK18822.1|/2.38572e-120/40S ribosomal protein S5 [Pteropus alecto]
19058	NM_024459	172.42	168.16	177.38	175.00	159.94	161.20	161.11	156.67	160.74	Ppp3r1	2	K06268|1|2e-92|343|oaa:100083665|serine/threonine-protein phosphatase 2B regulatory subunit	GO:0008287//protein serine/threonine phosphatase complex;GO:0044444//cytoplasmic part	GO:0046872//metal ion binding;GO:0004722//protein serine/threonine phosphatase activity;GO:0005515//protein binding	GO:0012501//programmed cell death;GO:0042991//transcription factor import into nucleus;GO:0006464//cellular protein modification process;GO:0030855//epithelial cell differentiation;GO:0000904//cell morphogenesis involved in differentiation	gi|966647643|gb|KTF82553.1|/4.75587e-92/hypothetical protein cypCar_00025180, partial [Cyprinus carpio]
20720	NM_009255	171.81	167.13	167.77	180.13	160.00	168.30	173.28	165.34	175.00	Serpine2	4	K16643|1|0.0|786|mmu:20720|glia-derived nexin	-	-	-	gi|6678099|ref|NP_033281.1|/0/glia-derived nexin precursor [Mus musculus]
26451	NM_011975	171.50	180.58	175.27	203.81	150.93	171.30	171.26	159.60	174.61	Rpl27a	3	K02900|1|8e-70|266|hgl:101724905|large subunit ribosomal protein L27Ae	GO:0015934//large ribosomal subunit	GO:0005198//structural molecule activity	GO:0010467//gene expression	gi|820997375|ref|XP_004647393.2|/7.47761e-70/PREDICTED: 60S ribosomal protein L27a-like [Octodon degus]
16898	NM_008503	171.28	186.10	176.63	200.42	164.78	169.37	171.81	172.15	171.47	Rps2	5	K02981|1|8e-135|482|pale:102882402|small subunit ribosomal protein S2e	GO:0015935//small ribosomal subunit;GO:0031981//nuclear lumen	GO:0003676//nucleic acid binding;GO:0019838//growth factor binding;GO:0005198//structural molecule activity	GO:0006413//translational initiation;GO:0070670//response to interleukin-4	gi|148706863|gb|EDL38810.1|/2.06751e-137/mCG122489, isoform CRA_a, partial [Mus musculus]
19052	NM_019411	171.23	170.40	172.27	182.79	166.49	154.92	170.81	169.88	176.36	Ppp2ca	4	K04382|1|0.0|653|ngi:103729809|serine/threonine-protein phosphatase 2A catalytic subunit [EC:3.1.3.16]	GO:0043231//intracellular membrane-bounded organelle;GO:0005819//spindle;GO:0008287//protein serine/threonine phosphatase complex;GO:0044444//cytoplasmic part;GO:0044427;GO:0016020//membrane	GO:0004672//protein kinase activity;GO:0004721//phosphoprotein phosphatase activity;GO:0043169//cation binding;GO:0046983//protein dimerization activity	GO:0022403;GO:0009894;GO:0016055//Wnt signaling pathway;GO:0007169//transmembrane receptor protein tyrosine kinase signaling pathway;GO:0006396//RNA processing;GO:0006665//sphingolipid metabolic process;GO:0016049//cell growth;GO:0006351//transcription, DNA-templated;GO:0001837//epithelial to mesenchymal transition;GO:0012502//induction of programmed cell death;GO:0043407//negative regulation of …	gi|491668487|pdb|4I5L|C/0/Chain C, Structural Mechanism Of Trimeric Pp2a Holoenzyme Involving Pr70: Insight For Cdc6 Dephosphorylation
11938	NM_001110140,NM_009722,NR_027838	170.39	166.56	170.09	155.20	171.14	168.88	164.08	165.91	163.66	Atp2a2	1	K05853|1|0.0|2035|mmu:11938|Ca2+ transporting ATPase, sarcoplasmic/endoplasmic reticulum [EC:3.6.3.8]	GO:0032991//macromolecular complex;GO:0016021//integral component of membrane;GO:0005789//endoplasmic reticulum membrane;GO:0032991//macromolecular complex;GO:0016021//integral component of membrane;GO:0005789//endoplasmic reticulum membrane;GO:0032991//macromolecular complex;GO:0016021//integral component of membrane;GO:0005789//endoplasmic reticulum membrane	GO:0032550;GO:0046872//metal ion binding;GO:0005388//calcium-transporting ATPase activity;GO:0001664//G-protein coupled receptor binding;GO:0032550;GO:0046872//metal ion binding;GO:0005388//calcium-transporting ATPase activity;GO:0001664//G-protein coupled receptor binding;GO:0032550;GO:0046872//metal ion binding;GO:0005388//calcium-transporting ATPase activity;GO:0001664//G-protein coupled recep…	GO:0002027//regulation of heart rate;GO:0009888//tissue development;GO:0007599//hemostasis;GO:0006816//calcium ion transport;GO:0090075//relaxation of muscle;GO:0006936//muscle contraction;GO:0022610;GO:0007165//signal transduction;GO:0009154//purine ribonucleotide catabolic process;GO:0042391//regulation of membrane potential;GO:0009725//response to hormone;GO:0006875//cellular metal ion homeost…	gi|158635979|ref|NP_001103610.1|/0/sarcoplasmic/endoplasmic reticulum calcium ATPase 2 isoform b [Mus musculus]
19944	NM_001324533,NM_001324534,NM_009082	169.96	175.10	160.24	189.83	150.26	173.13	166.81	167.39	167.08	Rpl29	1	K02905|1|7e-67|256|mmu:19944|large subunit ribosomal protein L29e	-	-	-	-
13167	NM_001037999,NM_007830	169.90	186.87	174.02	219.87	175.42	174.30	169.49	186.72	181.01	Dbi	2	K08762|1|7e-44|178|mmu:13167|diazepam-binding inhibitor (GABA receptor modulator, acyl-CoA-binding protein)	GO:0016020//membrane;GO:0043232;GO:0044421;GO:0030136//clathrin-coated vesicle	GO:0005102//receptor binding;GO:0043168//anion binding	GO:0006732;GO:0006635//fatty acid beta-oxidation;GO:0010524//positive regulation of calcium ion transport into cytosol;GO:0008544//epidermis development;GO:0008202//steroid metabolic process;GO:0007417//central nervous system development;GO:0008610//lipid biosynthetic process;GO:0007589//body fluid secretion;GO:0006639//acylglycerol metabolic process;GO:0008283//cell proliferation;GO:0050804//mod…	gi|6681137|ref|NP_031856.1|/4.77762e-43/acyl-CoA-binding protein isoform 2 [Mus musculus]
110213	NM_001171034,NM_001171035,NM_001171036,NM_026669	169.68	174.28	164.08	172.44	155.58	167.09	165.03	164.92	167.52	Tmbim6	1	-	GO:0044425;GO:0044425;GO:0044425;GO:0044425	-	GO:0030323//respiratory tube development;GO:0034976//response to endoplasmic reticulum stress;GO:0006915//apoptotic process;GO:0006874//cellular calcium ion homeostasis;GO:0048232//male gamete generation;GO:0030323//respiratory tube development;GO:0034976//response to endoplasmic reticulum stress;GO:0006915//apoptotic process;GO:0006874//cellular calcium ion homeostasis;GO:0048232//male gamete ge…	gi|148672185|gb|EDL04132.1|/1.61511e-93/testis enhanced gene transcript, isoform CRA_a, partial [Mus musculus]
19946	NM_001163485,NM_009083	169.36	198.01	173.92	211.02	171.47	173.14	174.36	175.59	188.67	Rpl30	1	K02908|1|1e-59|230|pale:102897778|large subunit ribosomal protein L30e	GO:0015934//large ribosomal subunit;GO:0015934//large ribosomal subunit	GO:0003676//nucleic acid binding;GO:0005198//structural molecule activity;GO:0003676//nucleic acid binding;GO:0005198//structural molecule activity	GO:0006412//translation;GO:0019080;GO:0000956//nuclear-transcribed mRNA catabolic process;GO:0006613//cotranslational protein targeting to membrane;GO:0006412//translation;GO:0019080;GO:0000956//nuclear-transcribed mRNA catabolic process;GO:0006613//cotranslational protein targeting to membrane	gi|664777237|ref|XP_008507911.1|/4.16582e-60/PREDICTED: 60S ribosomal protein L30-like [Equus przewalskii]
19894	NM_001302344,NM_001302345,NM_011286	169.10	163.95	158.83	153.91	158.83	167.20	160.58	169.75	166.67	Rph3a	3	K19938|1|0.0|1239|mmu:19894|rabphilin-3A	GO:0032991//macromolecular complex;GO:0008021//synaptic vesicle;GO:0042995//cell projection;GO:0044425;GO:0032991//macromolecular complex;GO:0008021//synaptic vesicle;GO:0042995//cell projection;GO:0044425;GO:0032991//macromolecular complex;GO:0008021//synaptic vesicle;GO:0042995//cell projection;GO:0044425	GO:0043168//anion binding;GO:0017016//Ras GTPase binding;GO:0046914//transition metal ion binding;GO:0005543//phospholipid binding;GO:0043168//anion binding;GO:0017016//Ras GTPase binding;GO:0046914//transition metal ion binding;GO:0005543//phospholipid binding;GO:0043168//anion binding;GO:0017016//Ras GTPase binding;GO:0046914//transition metal ion binding;GO:0005543//phospholipid binding	GO:0007417//central nervous system development;GO:0015031//protein transport;GO:0007417//central nervous system development;GO:0015031//protein transport;GO:0007417//central nervous system development;GO:0015031//protein transport	gi|16945962|ref|NP_035416.1|/0/rabphilin-3A [Mus musculus]
14232	NM_001111066,NM_001199631,NM_010223	168.17	168.82	158.80	165.62	155.66	162.90	150.51	157.34	158.83	Fkbp8	1	K09574|1|0.0|679|mmu:14232|FK506-binding protein 8 [EC:5.2.1.8]	-	-	-	gi|161484656|ref|NP_034353.2|/0/peptidyl-prolyl cis-trans isomerase FKBP8 isoform b [Mus musculus]
12349	NM_009801	167.94	161.73	168.02	202.47	181.60	204.64	187.78	176.33	200.01	Car2	4	K18245|1|3e-154|547|mmu:12349|carbonic anhydrase 2 [EC:4.2.1.1]	GO:0043005//neuron projection;GO:0044421;GO:0044459;GO:0044444//cytoplasmic part	GO:0046914//transition metal ion binding;GO:0043168//anion binding;GO:0016836//hydro-lyase activity	GO:0032846;GO:0048729//tissue morphogenesis;GO:0006885//regulation of pH;GO:0044237//cellular metabolic process;GO:0002763//positive regulation of myeloid leukocyte differentiation;GO:0042476//odontogenesis;GO:0048545//response to steroid hormone;GO:0015711//organic anion transport;GO:0044710;GO:0010038//response to metal ion;GO:0009628//response to abiotic stimulus;GO:0015669	gi|157951596|ref|NP_033931.4|/2.80693e-153/carbonic anhydrase 2 [Mus musculus]
12890	NM_009946	167.82	160.64	159.92	162.60	155.14	164.26	150.34	157.85	165.26	Cplx2	3	K15294|1|4e-42|177|gja:107109491|complexin-1/2	GO:0043005//neuron projection;GO:0044297//cell body;GO:0031201//SNARE complex	GO:0019905//syntaxin binding	GO:0006887//exocytosis;GO:0048167//regulation of synaptic plasticity	gi|927191125|ref|XP_013929381.1|/3.1908e-41/PREDICTED: complexin-2 [Thamnophis sirtalis]
65019	NM_022891	167.65	176.39	176.31	225.39	158.82	185.56	162.29	191.76	169.05	Rpl23	3	K02894|1|1e-70|269|ocu:100008824|large subunit ribosomal protein L23e	GO:0031981//nuclear lumen;GO:0015934//large ribosomal subunit	GO:0005488//binding;GO:0005198//structural molecule activity	GO:0006412//translation;GO:0019080;GO:0006606//protein import into nucleus;GO:0000956//nuclear-transcribed mRNA catabolic process;GO:0006613//cotranslational protein targeting to membrane	gi|635092783|ref|XP_008011089.1|/8.21044e-71/PREDICTED: 60S ribosomal protein L23 [Chlorocebus sabaeus]
11815	NM_001301353,NM_001301354,NM_007470	167.43	156.72	160.98	176.26	161.57	156.31	162.19	168.68	175.41	Apod	4	K03098|1|4e-109|398|mmu:11815|apolipoprotein D and lipocalin family protein	GO:0043005//neuron projection;GO:0005840//ribosome;GO:0043231//intracellular membrane-bounded organelle;GO:0044297//cell body;GO:0044421;GO:0043005//neuron projection;GO:0005840//ribosome;GO:0043231//intracellular membrane-bounded organelle;GO:0044297//cell body;GO:0044421;GO:0043005//neuron projection;GO:0005840//ribosome;GO:0043231//intracellular membrane-bounded organelle;GO:0044297//cell body…	GO:0032934//sterol binding;GO:0032934//sterol binding;GO:0032934//sterol binding	GO:0034439;GO:0009888//tissue development;GO:0042221//response to chemical;GO:0007417//central nervous system development;GO:0009968//negative regulation of signal transduction;GO:0008285//negative regulation of cell proliferation;GO:0001953//negative regulation of cell-matrix adhesion;GO:0031103//axon regeneration;GO:0072678//T cell migration;GO:0019318//hexose metabolic process;GO:0006606//prot…	gi|75677437|ref|NP_031496.2|/3.27463e-108/apolipoprotein D precursor [Mus musculus]
14415	NM_001312900,NM_008077	167.29	160.35	162.76	162.47	157.46	157.81	160.25	152.22	151.64	Gad1	1	K01580|1|0.0|1191|mmu:14415|glutamate decarboxylase [EC:4.1.1.15]	-	-	-	-
108660	NM_022423	167.12	159.78	160.24	175.34	155.91	154.93	149.72	143.97	148.43	Rnf187	2	K15709|1|2e-101|372|mmu:108660|E3 ubiquitin-protein ligase RNF187 [EC:2.3.2.27]	GO:0043231//intracellular membrane-bounded organelle	GO:0005488//binding;GO:0019787//ubiquitin-like protein transferase activity	GO:0006511//ubiquitin-dependent protein catabolic process;GO:0000209//protein polyubiquitination;GO:0006351//transcription, DNA-templated;GO:0008283//cell proliferation	gi|7259250|dbj|BAA92754.1|/1.37819e-100/unnamed protein product [Mus musculus]
103172	NM_175329	167.01	186.40	167.56	202.72	158.75	175.27	163.83	158.74	158.45	Chchd10	3	K00558|1|2e-12|75.9|ggo:101132302|DNA (cytosine-5)-methyltransferase 1 [EC:2.1.1.37];K11837|2|6e-07|57.4|bfo:BRAFLDRAFT_121867|ubiquitin carboxyl-terminal hydrolase 6/32 [EC:3.4.19.12]	GO:0043231//intracellular membrane-bounded organelle	-	GO:0006796//phosphate-containing compound metabolic process	gi|34013514|ref|NP_780538.2|/3.77874e-29/coiled-coil-helix-coiled-coil-helix domain-containing protein 10, mitochondrial [Mus musculus]
22154	NM_011655	165.39	164.81	164.18	176.76	154.02	166.47	159.99	156.22	156.50	Tubb5	5	K07375|1|0.0|831|chx:102168953|tubulin beta	-	-	-	-
319655	NM_176973	165.30	157.85	158.11	165.02	152.73	154.59	150.54	149.24	152.97	Podxl2	4	K06818|1|0.0|931|mmu:319655|podocalyxin-like 2	GO:0031224//intrinsic component of membrane	-	GO:0007159//leukocyte cell-cell adhesion	gi|568942122|ref|XP_006506309.1|/0/PREDICTED: podocalyxin-like protein 2 isoform X3 [Mus musculus]
18642	NM_001163487,NM_001163488,NM_021514	165.17	160.38	157.25	162.44	157.82	158.35	158.80	158.50	159.78	Pfkm	1	K00850|1|0.0|1537|mmu:18642|6-phosphofructokinase 1 [EC:2.7.1.11]	GO:0043234//protein complex;GO:0044459;GO:0044444//cytoplasmic part;GO:0043234//protein complex;GO:0044459;GO:0044444//cytoplasmic part;GO:0043234//protein complex;GO:0044459;GO:0044444//cytoplasmic part	GO:0032550;GO:0008443//phosphofructokinase activity;GO:0043169//cation binding;GO:0043168//anion binding;GO:0048029//monosaccharide binding;GO:0019899//enzyme binding;GO:0032550;GO:0008443//phosphofructokinase activity;GO:0043169//cation binding;GO:0043168//anion binding;GO:0048029//monosaccharide binding;GO:0019899//enzyme binding;GO:0032550;GO:0008443//phosphofructokinase activity;GO:0043169//c…	GO:0033500//carbohydrate homeostasis;GO:0006007//glucose catabolic process;GO:0016310//phosphorylation;GO:0050796//regulation of insulin secretion;GO:0019725//cellular homeostasis;GO:0051260//protein homooligomerization;GO:0033500//carbohydrate homeostasis;GO:0006007//glucose catabolic process;GO:0016310//phosphorylation;GO:0050796//regulation of insulin secretion;GO:0019725//cellular homeostasis…	gi|568991691|ref|XP_006520664.1|/0/PREDICTED: ATP-dependent 6-phosphofructokinase, muscle type isoform X2 [Mus musculus]
15254	NM_008248	164.45	169.45	179.57	212.14	169.99	166.32	177.30	160.56	164.35	Hint1	2	K02503|1|1e-64|247|rno:690660|histidine triad (HIT) family protein	GO:0016020//membrane;GO:0043231//intracellular membrane-bounded organelle;GO:0043234//protein complex;GO:0043232	GO:0019901//protein kinase binding;GO:0036094//small molecule binding;GO:0003824//catalytic activity	GO:0006351//transcription, DNA-templated;GO:0072331//signal transduction by p53 class mediator;GO:0006195//purine nucleotide catabolic process	gi|625191146|ref|XP_007638330.1|/5.92385e-71/PREDICTED: histidine triad nucleotide-binding protein 1 isoform X1, partial [Cricetulus griseus]
12864	NM_053071	162.75	171.41	177.35	230.72	157.64	184.88	163.81	173.35	190.56	Cox6c	2	K02268|1|9e-36|151|mmu:12864|cytochrome c oxidase subunit 6c	GO:0031224//intrinsic component of membrane;GO:0005746//mitochondrial respiratory chain	GO:0015002//heme-copper terminal oxidase activity	GO:0006818//hydrogen transport;GO:0006811//ion transport;GO:0044710	gi|16716343|ref|NP_444301.1|/5.78821e-35/cytochrome c oxidase subunit 6C [Mus musculus]
11957	NM_001302213,NM_001302214,NM_001302215,NM_001302216,NM_016755	162.70	165.38	174.40	229.84	178.93	165.57	170.71	182.63	169.87	Atp5j	3	K02131|1|2e-48|193|mmu:11957|F-type H+-transporting ATPase subunit 6	GO:0005743//mitochondrial inner membrane;GO:0033177//proton-transporting two-sector ATPase complex, proton-transporting domain;GO:0005743//mitochondrial inner membrane;GO:0033177//proton-transporting two-sector ATPase complex, proton-transporting domain;GO:0005743//mitochondrial inner membrane;GO:0033177//proton-transporting two-sector ATPase complex, proton-transporting domain;GO:0005743//mitoch…	GO:0015077//monovalent inorganic cation transmembrane transporter activity;GO:0015077//monovalent inorganic cation transmembrane transporter activity;GO:0015077//monovalent inorganic cation transmembrane transporter activity;GO:0015077//monovalent inorganic cation transmembrane transporter activity;GO:0015077//monovalent inorganic cation transmembrane transporter activity	GO:0006818//hydrogen transport;GO:0006754//ATP biosynthetic process;GO:0009154//purine ribonucleotide catabolic process;GO:0006818//hydrogen transport;GO:0006754//ATP biosynthetic process;GO:0009154//purine ribonucleotide catabolic process;GO:0006818//hydrogen transport;GO:0006754//ATP biosynthetic process;GO:0009154//purine ribonucleotide catabolic process;GO:0006818//hydrogen transport;GO:00067…	gi|148665899|gb|EDK98315.1|/1.30978e-56/ATP synthase, H+ transporting, mitochondrial F0 complex, subunit F, isoform CRA_b, partial [Mus musculus]
270192	NM_173781	162.59	161.83	152.31	153.53	159.27	159.04	163.74	165.78	163.39	Rab6b	4	K07894|1|4e-111|406|chx:102170824|Ras-related protein Rab-6B	GO:0043231//intracellular membrane-bounded organelle;GO:0031982//vesicle;GO:0012505//endomembrane system	GO:0032550;GO:0017111//nucleoside-triphosphatase activity	GO:0048193//Golgi vesicle transport;GO:0045184//establishment of protein localization;GO:0009154//purine ribonucleotide catabolic process;GO:0035556//intracellular signal transduction	gi|926684126|ref|XP_013821666.1|/3.0923e-110/PREDICTED: ras-related protein Rab-6B [Capra hircus]
320705	NM_001310484,NM_177235	162.26	159.58	167.76	171.07	153.49	152.76	160.76	160.71	158.59	Bend6	1	-	-	-	-	-
22027	NM_011631	162.25	158.32	166.87	168.03	163.90	170.36	160.53	177.91	166.05	Hsp90b1	1	K09487|1|0.0|1283|mmu:22027|heat shock protein 90kDa beta	GO:0044432;GO:0048770;GO:0031090//organelle membrane;GO:0005886//plasma membrane	GO:0032550;GO:0003676//nucleic acid binding;GO:0046872//metal ion binding;GO:0070325//lipoprotein particle receptor binding;GO:0019902//phosphatase binding	GO:0043161//proteasome-mediated ubiquitin-dependent protein catabolic process;GO:0006874//cellular calcium ion homeostasis;GO:0033198//response to ATP;GO:0010921//regulation of phosphatase activity;GO:0006915//apoptotic process;GO:0007015//actin filament organization;GO:0045184//establishment of protein localization;GO:0006952//defense response;GO:0030968//endoplasmic reticulum unfolded protein r…	gi|14714615|gb|AAH10445.1|/0/Heat shock protein 90, beta (Grp94), member 1 [Mus musculus]
19982	NM_019865	161.75	162.35	153.96	185.54	148.61	156.65	146.53	165.89	170.02	Rpl36a	5	K02929|1|4e-65|248|ngi:103746226|large subunit ribosomal protein L44e	-	-	-	gi|640790559|ref|XP_008051148.1|/1.66887e-64/PREDICTED: 60S ribosomal protein L36a [Tarsius syrichta]
56177	NM_001038612,NM_001038613,NM_001038614,NM_019498	160.96	146.78	140.03	166.07	143.68	147.03	140.36	148.99	138.42	Olfm1	1	K04593|1|1e-54|217|mmu:99633|latrophilin 2	GO:0044421;GO:0008328//ionotropic glutamate receptor complex;GO:0044421;GO:0008328//ionotropic glutamate receptor complex;GO:0044421;GO:0008328//ionotropic glutamate receptor complex;GO:0044421;GO:0008328//ionotropic glutamate receptor complex	GO:0005488//binding;GO:0005488//binding;GO:0005488//binding	GO:0006461//protein complex assembly;GO:0048731//system development;GO:0006461//protein complex assembly;GO:0032502//developmental process;GO:0006461//protein complex assembly;GO:0048731//system development;GO:0006461//protein complex assembly;GO:0048731//system development	gi|84370357|ref|NP_062371.2|/0/noelin isoform a precursor [Mus musculus]
228777	NM_001009948	160.47	154.03	149.54	183.30	152.89	151.97	148.14	153.83	154.08	Nrsn2	1	-	-	-	-	-
20604	NM_009215	159.96	155.72	163.63	183.00	178.80	147.28	157.96	181.65	164.27	Sst	1	K05237|1|2e-50|200|rno:24797|somatostatin	GO:0044297//cell body;GO:0044421	GO:0005102//receptor binding	GO:0016477//cell migration;GO:0001101//response to acid chemical;GO:0007267//cell-cell signaling;GO:0031667//response to nutrient levels;GO:0006970//response to osmotic stress;GO:0009755//hormone-mediated signaling pathway;GO:0007166//cell surface receptor signaling pathway;GO:0008283//cell proliferation;GO:0044707	gi|6678035|ref|NP_033241.1|/1.63389e-49/somatostatin precursor [Mus musculus]
66092	NM_001199122,NM_078478	159.78	158.98	171.15	171.54	158.85	152.20	157.74	165.92	160.84	Ghitm	1	-	GO:0019866//organelle inner membrane;GO:0043231//intracellular membrane-bounded organelle;GO:0031224//intrinsic component of membrane;GO:0019866//organelle inner membrane;GO:0043231//intracellular membrane-bounded organelle;GO:0031224//intrinsic component of membrane	GO:0005488//binding;GO:0005488//binding	GO:0012501//programmed cell death;GO:0012501//programmed cell death	gi|74195753|dbj|BAE30441.1|/0/unnamed protein product [Mus musculus]
12955	NM_001289782,NM_001289784,NM_001289785,NM_009964	159.52	162.18	157.36	214.34	163.97	214.44	148.05	187.38	203.60	Cryab	1	K09542|1|9e-98|342|pale:102887587|crystallin, alpha B	GO:0016020//membrane;GO:0043231//intracellular membrane-bounded organelle;GO:0015629//actin cytoskeleton;GO:0031674//I band;GO:0016020//membrane;GO:0043231//intracellular membrane-bounded organelle;GO:0015629//actin cytoskeleton;GO:0031674//I band;GO:0016020//membrane;GO:0043231//intracellular membrane-bounded organelle;GO:0015629//actin cytoskeleton;GO:0031674//I band;GO:0016020//membrane;GO:004…	GO:0005198//structural molecule activity;GO:0042802//identical protein binding;GO:0043169//cation binding;GO:0015631//tubulin binding;GO:0005198//structural molecule activity;GO:0042802//identical protein binding;GO:0043169//cation binding;GO:0015631//tubulin binding;GO:0005198//structural molecule activity;GO:0042802//identical protein binding;GO:0043169//cation binding;GO:0015631//tubulin bindi…	GO:0000226//microtubule cytoskeleton organization;GO:0003012//muscle system process;GO:0010467//gene expression;GO:0043010//camera-type eye development;GO:0044267//cellular protein metabolic process;GO:0043627//response to estrogen;GO:0006915//apoptotic process;GO:0000302//response to reactive oxygen species;GO:0051259//protein oligomerization;GO:0000165//MAPK cascade;GO:0019318//hexose metabolic…	gi|759135282|ref|XP_011363711.1|/1.96248e-113/PREDICTED: alpha-crystallin B chain [Pteropus vampyrus]
170718	NM_130884	159.39	162.49	161.10	178.57	149.66	151.11	158.69	145.51	153.23	Idh3b	4	K00030|1|0.0|707|mmu:170718|isocitrate dehydrogenase (NAD+) [EC:1.1.1.41]	GO:0030062//mitochondrial tricarboxylic acid cycle enzyme complex	GO:0004448//isocitrate dehydrogenase activity;GO:0000166//nucleotide binding	GO:0043648//dicarboxylic acid metabolic process;GO:0072350//tricarboxylic acid metabolic process;GO:0009060//aerobic respiration;GO:0019674//NAD metabolic process	gi|18700024|ref|NP_570954.1|/0/isocitrate dehydrogenase [NAD] subunit beta, mitochondrial [Mus musculus]
16210	NM_008378	158.93	161.78	166.73	169.97	163.39	162.18	171.31	153.79	163.50	Impact	2	K11971|1|2e-06|58.2|tru:101076972|E3 ubiquitin-protein ligase RNF14 [EC:2.3.2.27]	-	GO:0005488//binding	GO:0006413//translational initiation	gi|10863157|gb|AAG23916.1|/5.81222e-156/imprinted and ancient [Mus musculus]
11958	NM_007507	158.82	151.80	153.09	185.78	149.27	143.58	137.72	165.74	148.45	Atp5k	2	K02129|1|1e-24|113|mmu:11958|F-type H+-transporting ATPase subunit e	GO:0005743//mitochondrial inner membrane;GO:0033177//proton-transporting two-sector ATPase complex, proton-transporting domain	GO:0017111//nucleoside-triphosphatase activity;GO:0015077//monovalent inorganic cation transmembrane transporter activity	GO:0006818//hydrogen transport;GO:0006754//ATP biosynthetic process;GO:0009154//purine ribonucleotide catabolic process	gi|83715998|ref|NP_031533.2|/1.35871e-23/ATP synthase subunit e, mitochondrial [Mus musculus]
20867	NM_016737	158.22	156.83	162.03	188.14	153.57	163.54	162.03	189.96	171.90	Stip1	2	K09553|1|0.0|1027|mmu:20867|stress-induced-phosphoprotein 1	GO:0032991//macromolecular complex;GO:0043231//intracellular membrane-bounded organelle	GO:0031072//heat shock protein binding	-	gi|14389431|ref|NP_058017.1|/0/stress-induced-phosphoprotein 1 [Mus musculus]
56434	NM_019793	157.69	167.59	166.90	189.89	164.00	156.51	161.62	167.31	174.68	Tspan3	3	K17293|1|4e-130|467|mmu:56434|tetraspanin-3	-	-	-	-
66594	NM_025650	157.66	159.71	162.72	181.92	145.10	152.75	139.14	146.95	164.98	Uqcr11	2	K00420|1|6e-26|117|mmu:66594|ubiquinol-cytochrome c reductase subunit 10	GO:0019866//organelle inner membrane;GO:0031224//intrinsic component of membrane	GO:0015078//hydrogen ion transmembrane transporter activity	GO:0006818//hydrogen transport;GO:0006811//ion transport;GO:0044710;GO:0006091//generation of precursor metabolites and energy	gi|589930871|ref|XP_006978242.1|/4.09872e-28/PREDICTED: cytochrome b-c1 complex subunit 10-like [Peromyscus maniculatus bairdii]
18952	NM_001284392,NM_001284394,NM_001284398,NM_011129	157.65	172.42	159.17	188.71	156.14	193.05	169.05	160.76	183.62	Sept4	1	K16943|1|0.0|608|mmu:18952|septin 4	GO:0032156//septin cytoskeleton;GO:0005929//cilium;GO:0032156//septin cytoskeleton;GO:0005929//cilium;GO:0032156//septin cytoskeleton;GO:0005929//cilium;GO:0032156//septin cytoskeleton;GO:0005929//cilium	GO:0032550;GO:0032550;GO:0032550;GO:0032550	GO:0007417//central nervous system development;GO:0097193//intrinsic apoptotic signaling pathway;GO:0016567//protein ubiquitination;GO:0007281//germ cell development;GO:0007005//mitochondrion organization;GO:0007417//central nervous system development;GO:0097193//intrinsic apoptotic signaling pathway;GO:0016567//protein ubiquitination;GO:0007281//germ cell development;GO:0007005//mitochondrion or…	gi|6755120|ref|NP_035259.1|/0/septin-4 isoform 1 [Mus musculus]
67673	NM_026305	157.55	166.25	159.07	206.57	172.94	155.71	156.66	171.74	175.81	Tceb2	2	K03873|1|2e-62|239|hgl:101715777|transcription elongation factor B, polypeptide 2	GO:0031981//nuclear lumen;GO:0000153//cytoplasmic ubiquitin ligase complex;GO:0031461//cullin-RING ubiquitin ligase complex	GO:0044389//ubiquitin-like protein ligase binding;GO:0008135//translation factor activity, RNA binding;GO:0019787//ubiquitin-like protein transferase activity	GO:0010557//positive regulation of macromolecule biosynthetic process;GO:0006412//translation;GO:0044764;GO:0043618//regulation of transcription from RNA polymerase II promoter in response to stress;GO:0001666//response to hypoxia;GO:0065003;GO:0032446//protein modification by small protein conjugation	gi|861487244|ref|XP_004864733.2|/1.0964e-61/PREDICTED: transcription elongation factor B polypeptide 2 [Heterocephalus glaber]
11949	NM_001112738,NM_020615	157.42	160.79	173.51	203.50	156.71	156.73	156.87	170.85	170.39	Atp5c1	4	K02136|1|9e-162|572|mmu:11949|F-type H+-transporting ATPase subunit gamma	-	-	-	-
14394	NM_010250	157.31	159.90	171.01	160.61	153.10	158.27	157.96	167.63	164.06	Gabra1	5	K05175|1|0.0|894|ecb:100070870|gamma-aminobutyric acid receptor subunit alpha	GO:0097060//synaptic membrane;GO:0034702//ion channel complex	GO:0030594//neurotransmitter receptor activity;GO:0005253//anion channel activity;GO:0005488//binding;GO:0005230//extracellular ligand-gated ion channel activity;GO:0004888//transmembrane signaling receptor activity	GO:0015698//inorganic anion transport;GO:0007270//neuron-neuron synaptic transmission;GO:0007186//G-protein coupled receptor signaling pathway	gi|524939541|ref|XP_005071994.1|/0/PREDICTED: gamma-aminobutyric acid receptor subunit alpha-1 isoform X1 [Mesocricetus auratus]
66218	NM_023172	157.15	167.45	167.75	183.99	146.95	161.54	149.78	163.51	169.15	Ndufb9	3	K03965|1|3e-109|396|mmu:66218|NADH dehydrogenase (ubiquinone) 1 beta subcomplex subunit 9	GO:0005746//mitochondrial respiratory chain	-	GO:0051234//establishment of localization;GO:0006091//generation of precursor metabolites and energy	gi|29789148|ref|NP_075661.1|/1.90192e-108/NADH dehydrogenase [ubiquinone] 1 beta subcomplex subunit 9 [Mus musculus]
12323	NM_001174053,NM_001174054,NM_007595	156.84	151.33	155.73	149.42	146.42	154.76	144.52	150.83	146.16	Camk2b	1	K04515|1|0.0|1066|rno:24245|calcium/calmodulin-dependent protein kinase (CaM kinase) II [EC:2.7.11.17]	GO:0030139//endocytic vesicle;GO:0031981//nuclear lumen;GO:0005819//spindle;GO:0005789//endoplasmic reticulum membrane;GO:0005819//spindle;GO:0005783//endoplasmic reticulum;GO:0030139//endocytic vesicle;GO:0031981//nuclear lumen;GO:0005819//spindle;GO:0005789//endoplasmic reticulum membrane	GO:0004674//protein serine/threonine kinase activity;GO:0032550;GO:0008092//cytoskeletal protein binding;GO:0032550;GO:0005515//protein binding;GO:0004674//protein serine/threonine kinase activity;GO:0004674//protein serine/threonine kinase activity;GO:0032550;GO:0008092//cytoskeletal protein binding	GO:0043501//skeletal muscle adaptation;GO:0050773//regulation of dendrite development;GO:0002029//desensitization of G-protein coupled receptor protein signaling pathway;GO:0051094//positive regulation of developmental process;GO:0009967//positive regulation of signal transduction;GO:0031346//positive regulation of cell projection organization;GO:0019221//cytokine-mediated signaling pathway;GO:00…	gi|291291008|ref|NP_001167524.1|/0/calcium/calmodulin-dependent protein kinase type II subunit beta isoform 1 [Mus musculus]
17153	NM_001171187,NM_010762	156.72	138.60	144.95	162.39	153.30	152.43	148.85	141.12	152.38	Mal	1	-	GO:0043231//intracellular membrane-bounded organelle;GO:0016021//integral component of membrane;GO:0044459;GO:0043231//intracellular membrane-bounded organelle;GO:0016021//integral component of membrane;GO:0044459	GO:0005488//binding;GO:0022803//passive transmembrane transporter activity;GO:0005198//structural molecule activity;GO:0016504//peptidase activator activity;GO:0005488//binding;GO:0022803//passive transmembrane transporter activity;GO:0005198//structural molecule activity;GO:0016504//peptidase activator activity	GO:0031580//membrane raft distribution;GO:0012502//induction of programmed cell death;GO:0008366//axon ensheathment;GO:0048869//cellular developmental process;GO:0008105//asymmetric protein localization;GO:0015031//protein transport;GO:0031580//membrane raft distribution;GO:0012502//induction of programmed cell death;GO:0008366//axon ensheathment;GO:0048869//cellular developmental process;GO:0008…	gi|6857808|ref|NP_034892.1|/1.36906e-75/myelin and lymphocyte protein isoform 1 [Mus musculus]
268860	NM_001170978,NM_172961	156.72	150.82	151.64	146.17	148.36	157.02	158.83	152.88	147.89	Abat	1	K13524|1|0.0|1024|mmu:268860|4-aminobutyrate aminotransferase / (S)-3-amino-2-methylpropionate transaminase [EC:2.6.1.19 2.6.1.22]	GO:0043234//protein complex;GO:0042995//cell projection;GO:0044429;GO:0043234//protein complex;GO:0042995//cell projection;GO:0044429	GO:0043168//anion binding;GO:0008483//transaminase activity;GO:0042802//identical protein binding;GO:0019899//enzyme binding;GO:0043168//anion binding;GO:0008483//transaminase activity;GO:0042802//identical protein binding;GO:0019899//enzyme binding	GO:0007618//mating;GO:0010038//response to metal ion;GO:0097305//response to alcohol;GO:0042133//neurotransmitter metabolic process;GO:0008217//regulation of blood pressure;GO:0014070//response to organic cyclic compound;GO:0009063//cellular amino acid catabolic process;GO:0030534//adult behavior;GO:0007618//mating;GO:0010038//response to metal ion;GO:0097305//response to alcohol;GO:0042133//neur…	gi|148664876|gb|EDK97292.1|/0/4-aminobutyrate aminotransferase, isoform CRA_c, partial [Mus musculus]
76252	NM_133764	156.60	160.90	154.72	176.20	145.35	153.96	153.64	152.02	144.40	Atp6v0e2	3	K02153|1|4e-52|188|cge:100766003|V-type H+-transporting ATPase subunit e	-	-	-	gi|537137011|gb|ERE66864.1|/3.73485e-51/V-type proton ATPase subunit e 2-like protein [Cricetulus griseus]
66043	NM_025313	155.68	160.81	149.70	178.58	144.96	162.14	144.01	144.37	138.05	Atp5d	2	K02134|1|6e-64|246|mmu:66043|F-type H+-transporting ATPase subunit delta	GO:0033178//proton-transporting two-sector ATPase complex, catalytic domain;GO:0005743//mitochondrial inner membrane	GO:0005515//protein binding;GO:0019829//cation-transporting ATPase activity;GO:0015077//monovalent inorganic cation transmembrane transporter activity	GO:0006818//hydrogen transport;GO:0006754//ATP biosynthetic process;GO:0009154//purine ribonucleotide catabolic process;GO:0006811//ion transport	gi|148699644|gb|EDL31591.1|/1.30267e-85/ATP synthase, H+ transporting, mitochondrial F1 complex, delta subunit, isoform CRA_b, partial [Mus musculus]
17938	NM_001113199,NM_001282976,NM_013608	155.56	176.00	174.11	188.45	147.31	161.14	157.74	163.83	176.37	Naca	1	K03626|1|7e-88|326|cmy:102942765|nascent polypeptide-associated complex subunit alpha	GO:0043231//intracellular membrane-bounded organelle;GO:0043234//protein complex;GO:0043231//intracellular membrane-bounded organelle;GO:0043231//intracellular membrane-bounded organelle;GO:0043234//protein complex	GO:0003712//transcription cofactor activity;GO:0003676//nucleic acid binding;GO:0008134//transcription factor binding;GO:0003712//transcription cofactor activity;GO:0008134//transcription factor binding;GO:0003712//transcription cofactor activity;GO:0003676//nucleic acid binding;GO:0008134//transcription factor binding	GO:0061383//trabecula morphogenesis;GO:0048641//regulation of skeletal muscle tissue development;GO:0000122//negative regulation of transcription from RNA polymerase II promoter;GO:0042246//tissue regeneration;GO:0048630//skeletal muscle tissue growth;GO:0008284//positive regulation of cell proliferation;GO:0010656//negative regulation of muscle cell apoptotic process;GO:0003205//cardiac chamber …	gi|927154499|ref|XP_013917318.1|/1.57925e-87/PREDICTED: nascent polypeptide-associated complex subunit alpha [Thamnophis sirtalis]
12858	NM_007747	155.41	158.55	171.47	204.22	153.39	138.41	168.03	155.73	156.45	Cox5a	2	K02264|1|6e-63|242|rno:252934|cytochrome c oxidase subunit 5a	GO:0019866//organelle inner membrane;GO:0043231//intracellular membrane-bounded organelle	GO:0043169//cation binding;GO:0015002//heme-copper terminal oxidase activity	GO:0044710	gi|686745375|ref|XP_002824834.2|/3.38373e-62/PREDICTED: cytochrome c oxidase subunit 5A, mitochondrial-like [Pongo abelii]
235180	NM_183171	155.11	153.07	162.10	172.07	164.67	164.70	154.17	164.97	152.30	Fez1	4	K16502|1|1e-70|269|acs:100557797|cadherin-related family member 2	GO:0005815//microtubule organizing center;GO:0043231//intracellular membrane-bounded organelle;GO:0043005//neuron projection;GO:0016020//membrane	GO:0019901//protein kinase binding;GO:0015631//tubulin binding	GO:0022610;GO:0070848//response to growth factor;GO:0006935//chemotaxis;GO:0051646//mitochondrion localization;GO:0051234//establishment of localization;GO:0010975//regulation of neuron projection development	gi|148747561|ref|NP_898994.2|/0/fasciculation and elongation protein zeta-1 [Mus musculus]
13030	NM_007798	154.76	146.42	152.23	157.65	148.72	148.37	148.34	144.24	151.08	Ctsb	3	K01363|1|0.0|713|mmu:13030|cathepsin B [EC:3.4.22.1]	-	-	-	-
57138	NM_020333	154.23	148.52	145.69	132.90	144.60	150.21	144.64	138.93	137.23	Slc12a5	2	K14427|1|0.0|2085|mmu:57138|solute carrier family 12 (potassium/chloride transporter), member 4/5/6	GO:0031224//intrinsic component of membrane;GO:0030425//dendrite;GO:0032589//neuron projection membrane;GO:0043025//neuronal cell body	GO:0015377//cation:chloride symporter activity	GO:0007267//cell-cell signaling;GO:0015672//monovalent inorganic cation transport;GO:0040007//growth;GO:0007611//learning or memory;GO:0009266//response to temperature stimulus;GO:0045851//pH reduction;GO:0042221//response to chemical;GO:0015698//inorganic anion transport;GO:0030001//metal ion transport	gi|28972652|dbj|BAC65742.1|/0/mKIAA1176 protein [Mus musculus]
73047	NM_028420	154.22	154.57	150.81	183.50	152.47	157.67	147.49	137.90	145.54	Camk2n2	2	-	GO:0043231//intracellular membrane-bounded organelle;GO:0044444//cytoplasmic part	GO:0004860//protein kinase inhibitor activity;GO:0016772//transferase activity, transferring phosphorus-containing groups;GO:0019900//kinase binding	GO:0050804//modulation of synaptic transmission;GO:0006796//phosphate-containing compound metabolic process	gi|11067401|ref|NP_067710.1|/9.54607e-30/calcium/calmodulin-dependent protein kinase II inhibitor 2 [Rattus norvegicus]
16513	NM_001039484	153.80	141.25	133.16	139.54	155.44	167.64	161.45	146.52	150.24	Kcnj10	1	K05003|1|0.0|717|mmu:16513|potassium inwardly-rectifying channel subfamily J member 10	GO:0016021//integral component of membrane;GO:0043234//protein complex;GO:0042995//cell projection;GO:0044459	GO:0032550;GO:0005515//protein binding;GO:0005242//inward rectifier potassium channel activity	GO:0055065//metal ion homeostasis;GO:0014003//oligodendrocyte development;GO:0050953//sensory perception of light stimulus;GO:0048168//regulation of neuronal synaptic plasticity;GO:0015813//L-glutamate transport;GO:0071805//potassium ion transmembrane transport;GO:0021545//cranial nerve development;GO:0009416//response to light stimulus;GO:0031960//response to corticosteroid;GO:0019233//sensory p…	gi|71534081|gb|AAH99932.1|/0/Kcnj10 protein, partial [Mus musculus]
17755	NM_008634	153.74	160.46	156.42	137.69	166.94	162.78	174.58	168.98	161.44	Map1b	2	K10429|1|0.0|2769|mmu:17755|microtubule-associated protein 1	GO:0016020//membrane;GO:0044327//dendritic spine head;GO:0015630//microtubule cytoskeleton;GO:0043025//neuronal cell body;GO:0044444//cytoplasmic part	GO:0008289//lipid binding;GO:0015631//tubulin binding	GO:0030307//positive regulation of cell growth;GO:0007409//axonogenesis;GO:0031112;GO:0034643//establishment of mitochondrion localization, microtubule-mediated;GO:0007019//microtubule depolymerization;GO:0030010//establishment of cell polarity;GO:0032386//regulation of intracellular transport	gi|568984258|ref|XP_006517611.1|/0/PREDICTED: microtubule-associated protein 1B isoform X1 [Mus musculus]
14325	NM_010240	152.72	145.40	142.25	182.15	142.84	159.33	146.41	148.80	148.40	Ftl1	2	K13625|1|1e-100|368|mmu:14325|ferritin light chain	GO:0044424	GO:0005506//iron ion binding;GO:0005515//protein binding;GO:0003824//catalytic activity	GO:0000041//transition metal ion transport;GO:0010038//response to metal ion;GO:0006875//cellular metal ion homeostasis	gi|114326466|ref|NP_034370.2|/9.71768e-100/ferritin light chain 1 [Mus musculus]
18417	NM_008770	151.96	145.02	149.46	163.37	150.30	158.72	152.75	141.17	145.67	Cldn11	3	K06087|1|2e-98|362|rno:84588|claudin	GO:0043296//apical junction complex;GO:0016021//integral component of membrane	GO:0005515//protein binding	GO:0016337//single organismal cell-cell adhesion;GO:0048232//male gamete generation;GO:0007272//ensheathment of neurons	gi|148703035|gb|EDL34982.1|/1.33363e-113/claudin 11, partial [Mus musculus]
13476	NM_007874	151.61	157.13	152.21	171.07	151.41	145.41	158.94	155.96	154.99	Reep5	3	K17279|1|6e-93|345|mmu:13476|receptor expression-enhancing protein 5/6	GO:0031224//intrinsic component of membrane	-	-	gi|161016826|ref|NP_031900.3|/4.91841e-92/receptor expression-enhancing protein 5 [Mus musculus]
66414	NM_025551	151.60	153.20	184.11	187.32	170.10	157.55	172.65	172.88	162.12	Ndufa12	3	K11352|1|4e-80|298|mmu:66414|NADH dehydrogenase (ubiquinone) 1 alpha subcomplex subunit 12	GO:0005746//mitochondrial respiratory chain	GO:0050136//NADH dehydrogenase (quinone) activity	GO:0051234//establishment of localization;GO:0006950//response to stress;GO:0006091//generation of precursor metabolites and energy	gi|27228985|ref|NP_079827.2|/2.81155e-79/NADH dehydrogenase [ubiquinone] 1 alpha subcomplex subunit 12 [Mus musculus]
11842	NM_007478	151.57	153.94	158.38	151.25	158.61	152.37	155.39	155.53	162.92	Arf3	3	K07938|1|3e-104|382|umr:103677912|ADP-ribosylation factor 3	GO:0043231//intracellular membrane-bounded organelle;GO:0012505//endomembrane system;GO:0044444//cytoplasmic part	GO:0032550;GO:0017111//nucleoside-triphosphatase activity	GO:0006810//transport;GO:0046474//glycerophospholipid biosynthetic process;GO:0045184//establishment of protein localization;GO:0009154//purine ribonucleotide catabolic process;GO:0035556//intracellular signal transduction	gi|432114501|gb|ELK36349.1|/1.47661e-106/ADP-ribosylation factor 3 [Myotis davidii]
595136	NM_001030274	151.48	143.57	163.37	174.82	128.66	145.18	138.26	144.53	150.42	Ndufs5	1	K03938|1|2e-59|230|mmu:595136|NADH dehydrogenase (ubiquinone) Fe-S protein 5	GO:0005746//mitochondrial respiratory chain	-	GO:0010257//NADH dehydrogenase complex assembly;GO:0051234//establishment of localization;GO:0006091//generation of precursor metabolites and energy	gi|148698428|gb|EDL30375.1|/5.49124e-63/mCG5769, isoform CRA_b, partial [Mus musculus]
78294	NM_001033865,NM_024277	151.26	164.24	170.41	197.74	148.70	154.89	145.15	160.45	161.85	Rps27a	1	K02977|1|5e-70|266|oas:100135694|small subunit ribosomal protein S27Ae	GO:0030139//endocytic vesicle;GO:0031090//organelle membrane;GO:0031981//nuclear lumen;GO:0015935//small ribosomal subunit	GO:0005198//structural molecule activity;GO:0043169//cation binding	GO:0007179//transforming growth factor beta receptor signaling pathway;GO:0002756//MyD88-independent toll-like receptor signaling pathway;GO:0006915//apoptotic process;GO:0006301//postreplication repair;GO:0051091//positive regulation of sequence-specific DNA binding transcription factor activity;GO:0050851//antigen receptor-mediated signaling pathway;GO:0043618//regulation of transcription from …	gi|803037831|ref|XP_004005993.2|/5.05311e-66/PREDICTED: ubiquitin-40S ribosomal protein S27a [Ovis aries]
29859	NM_013873	151.02	158.67	150.66	155.10	139.27	148.08	145.30	147.96	152.64	Sult4a1	3	K11823|1|8e-170|600|ngi:103743434|sulfotransferase 4A1 [EC:2.8.2.-]	GO:0044444//cytoplasmic part	GO:0016782//transferase activity, transferring sulfur-containing groups	GO:0006790//sulfur compound metabolic process;GO:0006629//lipid metabolic process	gi|674071606|ref|XP_008842948.1|/6.90278e-169/PREDICTED: sulfotransferase 4A1 [Nannospalax galili]
12070	NM_001110233,NM_001110234,NM_009750	150.83	170.77	167.34	192.24	161.68	170.99	168.89	179.49	175.59	Ngfrap1	1	K12465|1|5e-52|182|ptr:465780|nerve growth factor receptor-associated protein 1	-	-	-	-
11606	NM_007428	150.65	138.11	125.45	139.27	128.50	124.72	132.31	117.70	121.30	Agt	3	K09821|1|0.0|959|mmu:11606|angiotensinogen	-	-	-	gi|113461998|ref|NP_031454.3|/0/angiotensinogen [Mus musculus]
100169889	NR_023846	150.53	148.29	159.08	142.64	171.78	146.67	176.52	162.68	162.85	Peg3os	1	K09230|1|4e-15|84.3|rno:103691034|SCAN domain-containing zinc finger protein	GO:0043231//intracellular membrane-bounded organelle	GO:0046914//transition metal ion binding;GO:0097159//organic cyclic compound binding	GO:0006139//nucleobase-containing compound metabolic process;GO:0010467//gene expression;GO:0012501//programmed cell death;GO:0040007//growth	gi|758818575|ref|NP_001291745.1|/2.90857e-14/paternally-expressed gene 3 protein [Rattus norvegicus]
15387	NM_001301340,NM_001301341,NM_001301343,NM_001301344,NM_001301345,NM_025279	150.30	153.88	157.91	159.05	145.14	143.67	154.36	142.73	149.87	Hnrnpk	3	K12886|1|3e-163|578|mdo:100021558|heterogeneous nuclear ribonucleoprotein K	GO:0031981//nuclear lumen;GO:0000785//chromatin;GO:0005681//spliceosomal complex;GO:0031981//nuclear lumen;GO:0000785//chromatin;GO:0005681//spliceosomal complex;GO:0031981//nuclear lumen;GO:0000785//chromatin;GO:0005681//spliceosomal complex;GO:0031981//nuclear lumen;GO:0000785//chromatin;GO:0005681//spliceosomal complex;GO:0005681//spliceosomal complex;GO:0005681//spliceosomal complex	GO:0000982//transcription factor activity, RNA polymerase II core promoter proximal region sequence-specific binding;GO:0000977//RNA polymerase II regulatory region sequence-specific DNA binding;GO:0043566//structure-specific DNA binding;GO:0000982//transcription factor activity, RNA polymerase II core promoter proximal region sequence-specific binding;GO:0000977//RNA polymerase II regulatory reg…	GO:0010984;GO:0006898//receptor-mediated endocytosis;GO:0006915//apoptotic process;GO:0007154//cell communication;GO:0000377;GO:0045944//positive regulation of transcription from RNA polymerase II promoter;GO:0010870//positive regulation of receptor biosynthetic process;GO:0010984;GO:0006898//receptor-mediated endocytosis;GO:0006915//apoptotic process;GO:0007154//cell communication;GO:0000377;GO:…	gi|74225344|dbj|BAE31602.1|/3.26692e-170/unnamed protein product [Mus musculus]
14004	NM_024166	150.10	164.23	153.14	188.15	147.77	162.01	139.20	147.26	145.64	Chchd2	6	K11837|1|5e-21|103|bfo:BRAFLDRAFT_121867|ubiquitin carboxyl-terminal hydrolase 6/32 [EC:3.4.19.12]	GO:0043231//intracellular membrane-bounded organelle	-	-	gi|148687546|gb|EDL19493.1|/2.59101e-48/mCG145321, isoform CRA_a, partial [Mus musculus]
19899	NM_009077	149.89	156.47	149.60	166.94	143.33	161.24	150.21	144.87	152.88	Rpl18	2	K02883|1|2e-95|350|cge:100774500|large subunit ribosomal protein L18e	GO:0015934//large ribosomal subunit	-	GO:0010467//gene expression	gi|13592057|ref|NP_112364.1|/1.92924e-94/60S ribosomal protein L18 [Rattus norvegicus]
19099	NM_001202445,NM_001202446,NM_011162	149.57	147.45	141.82	147.76	150.47	150.03	145.80	144.27	138.59	Mapk8ip1	5	K04434|1|0.0|1186|mmu:19099|mitogen-activated protein kinase 8 interacting protein 1	GO:0030426//growth cone;GO:0031090//organelle membrane;GO:0030424//axon;GO:0005740//mitochondrial envelope;GO:0030426//growth cone;GO:0031090//organelle membrane;GO:0030424//axon;GO:0005740//mitochondrial envelope;GO:0030426//growth cone;GO:0031090//organelle membrane;GO:0030424//axon;GO:0005740//mitochondrial envelope	GO:0016772//transferase activity, transferring phosphorus-containing groups;GO:0019901//protein kinase binding;GO:0008092//cytoskeletal protein binding;GO:0032947//protein complex scaffold;GO:0016772//transferase activity, transferring phosphorus-containing groups;GO:0019901//protein kinase binding;GO:0008092//cytoskeletal protein binding;GO:0032947//protein complex scaffold;GO:0016772//transfera…	GO:0006351//transcription, DNA-templated;GO:0006810//transport;GO:0043407//negative regulation of MAP kinase activity;GO:0006915//apoptotic process;GO:0007254//JNK cascade;GO:0006351//transcription, DNA-templated;GO:0006810//transport;GO:0043407//negative regulation of MAP kinase activity;GO:0006915//apoptotic process;GO:0007254//JNK cascade;GO:0006351//transcription, DNA-templated;GO:0006810//tr…	gi|320461744|ref|NP_001189374.1|/0/C-Jun-amino-terminal kinase-interacting protein 1 isoform 2 [Mus musculus]
11858	NM_009708	149.46	155.88	154.66	171.32	145.81	150.36	145.60	146.62	142.54	Rnd2	1	K07858|1|3e-117|422|mmu:11858|Rho family GTPase 2	GO:0005768//endosome;GO:0001669//acrosomal vesicle	GO:0017111//nucleoside-triphosphatase activity;GO:0032550;GO:0005515//protein binding	GO:0035556//intracellular signal transduction;GO:0009154//purine ribonucleotide catabolic process	gi|6753116|ref|NP_033838.1|/2.15273e-116/rho-related GTP-binding protein RhoN precursor [Mus musculus]
19346	NM_001163663,NM_024287	149.37	160.35	153.20	164.01	159.63	150.40	159.87	150.33	159.25	Rab6a	1	K07895|1|1e-122|443|pon:100441942|Ras-related protein Rab-6C;K07893|4|3e-121|439|fab:101820518|Ras-related protein Rab-6A	GO:0005815//microtubule organizing center;GO:0043231//intracellular membrane-bounded organelle;GO:0031982//vesicle;GO:0044444//cytoplasmic part;GO:0005815//microtubule organizing center;GO:0043231//intracellular membrane-bounded organelle;GO:0031982//vesicle;GO:0012505//endomembrane system;GO:0044444//cytoplasmic part	GO:0032550;GO:0017111//nucleoside-triphosphatase activity;GO:0008047//enzyme activator activity;GO:0019899//enzyme binding;GO:0032550;GO:0017111//nucleoside-triphosphatase activity;GO:0008047//enzyme activator activity;GO:0019899//enzyme binding	GO:0043462//regulation of ATPase activity;GO:0042221//response to chemical;GO:0015031//protein transport;GO:0009154//purine ribonucleotide catabolic process;GO:0033365//protein localization to organelle;GO:0006479//protein methylation;GO:0046605//regulation of centrosome cycle;GO:0035556//intracellular signal transduction;GO:0007265//Ras protein signal transduction;GO:0043462//regulation of ATPas…	gi|625251293|ref|XP_007616961.1|/9.06754e-135/PREDICTED: LOW QUALITY PROTEIN: ras-related protein Rab-6A isoform X2 [Cricetulus griseus]
229709	NM_145542	149.23	144.20	150.30	148.37	146.14	136.11	147.37	154.45	148.10	Ahcyl1	3	K01251|1|0.0|987|lve:103077044|adenosylhomocysteinase [EC:3.3.1.1]	GO:0043231//intracellular membrane-bounded organelle	GO:0016802;GO:0036094//small molecule binding	GO:0022898//regulation of transmembrane transporter activity;GO:0006820//anion transport;GO:0002028//regulation of sodium ion transport;GO:0031124//mRNA 3'-end processing;GO:0006886//intracellular protein transport	gi|148743914|gb|AAI42523.1|/0/AHCYL1 protein [Bos taurus]
11950	NM_001304719,NM_009725	149.19	148.57	157.27	178.85	141.00	143.02	150.63	157.52	151.07	Atp5f1	1	K02127|1|1e-140|502|mmu:11950|F-type H+-transporting ATPase subunit b	-	-	-	gi|78214312|ref|NP_033855.2|/9.12549e-140/ATP synthase F(0) complex subunit B1, mitochondrial isoform 1 [Mus musculus]
29812	NM_013865,NM_180956	149.17	145.11	146.83	151.64	134.23	145.82	144.84	142.20	135.14	Ndrg3	1	K18266|1|3e-122|442|cjo:107310564|protein NDRG1	GO:0044424;GO:0044424	-	GO:0016049//cell growth;GO:0048232//male gamete generation;GO:0048869//cellular developmental process	gi|7305307|ref|NP_038893.1|/0/protein NDRG3 isoform 2 [Mus musculus]
14719	NM_010325	148.74	146.84	146.81	158.70	146.49	145.02	148.53	150.47	154.28	Got2	2	K14455|1|0.0|832|mmu:14719|aspartate aminotransferase, mitochondrial [EC:2.6.1.1]	GO:0032991//macromolecular complex;GO:0019866//organelle inner membrane;GO:0044429;GO:0043025//neuronal cell body	GO:0070546;GO:0042802//identical protein binding;GO:0008289//lipid binding;GO:0031406//carboxylic acid binding;GO:0036137	GO:0097305//response to alcohol;GO:0006103//2-oxoglutarate metabolic process;GO:0009064//glutamine family amino acid metabolic process;GO:0006869//lipid transport;GO:0006531//aspartate metabolic process	gi|6754036|ref|NP_034455.1|/0/aspartate aminotransferase, mitochondrial [Mus musculus]
217124	NM_172261	148.66	149.37	146.66	147.01	146.94	154.79	139.25	151.12	149.06	Ppp1r9b	3	K17551|1|0.0|1199|mmu:217124|neurabin	GO:0031981//nuclear lumen;GO:0016020//membrane;GO:0070161;GO:0015629//actin cytoskeleton;GO:0008287//protein serine/threonine phosphatase complex;GO:0030425//dendrite;GO:0001726//ruffle	GO:0008092//cytoskeletal protein binding;GO:0019903//protein phosphatase binding;GO:0019212//phosphatase inhibitor activity	GO:0001558//regulation of cell growth;GO:0008283//cell proliferation;GO:0031175//neuron projection development;GO:0048870//cell motility;GO:0030036//actin cytoskeleton organization;GO:0006396//RNA processing;GO:0043278//response to morphine;GO:0006468//protein phosphorylation;GO:0008277//regulation of G-protein coupled receptor protein signaling pathway;GO:0030031//cell projection assembly;GO:002…	gi|50053703|ref|NP_758465.2|/0/neurabin-2 [Mus musculus]
20394	NM_009162	148.43	160.09	161.69	183.41	147.98	152.53	163.11	151.16	163.13	Scg5	3	-	GO:0016023//cytoplasmic, membrane-bounded vesicle	GO:0030234//enzyme regulator activity;GO:0005515//protein binding	GO:0044092//negative regulation of molecular function;GO:0010646//regulation of cell communication;GO:0016485//protein processing;GO:0007186//G-protein coupled receptor signaling pathway;GO:0015031//protein transport	gi|148695909|gb|EDL27856.1|/1.84131e-120/secretogranin V, isoform CRA_a, partial [Mus musculus]
11837	NM_007475	147.59	139.31	149.89	156.52	140.63	145.19	132.58	135.17	139.64	Rplp0	5	K02941|1|8e-142|506|mmu:11837|large subunit ribosomal protein LP0	GO:0043231//intracellular membrane-bounded organelle;GO:0015934//large ribosomal subunit	-	GO:0022613//ribonucleoprotein complex biogenesis;GO:0006412//translation;GO:0070670//response to interleukin-4	gi|6671569|ref|NP_031501.1|/6.40587e-141/60S acidic ribosomal protein P0 [Mus musculus]
22360	NM_009513	147.09	146.89	145.65	159.28	149.49	143.14	150.08	158.65	158.66	Nrsn1	2	-	GO:0044297//cell body;GO:0043005//neuron projection;GO:0031224//intrinsic component of membrane;GO:0043231//intracellular membrane-bounded organelle	-	-	gi|148700512|gb|EDL32459.1|/2.68814e-129/neurensin 1, isoform CRA_b, partial [Mus musculus]
11740	NM_007451	147.07	147.39	155.75	177.67	148.22	135.35	153.06	145.53	142.57	Slc25a5	4	K05863|1|4e-162|573|mmu:11740|solute carrier family 25 (mitochondrial adenine nucleotide translocator), member 4/5/6/31	GO:0005759//mitochondrial matrix;GO:0016021//integral component of membrane;GO:0005819//spindle;GO:0019866//organelle inner membrane	GO:0005345//purine nucleobase transmembrane transporter activity;GO:0005488//binding	GO:0015980//energy derivation by oxidation of organic compounds;GO:0010823//negative regulation of mitochondrion organization;GO:0008283//cell proliferation;GO:0006863//purine nucleobase transport;GO:0030073//insulin secretion	gi|45829841|gb|AAH68199.1|/4.63358e-165/SLC25A5 protein, partial [Homo sapiens]
22273	NM_025407	146.93	141.93	134.42	154.69	140.32	140.19	136.34	142.57	141.36	Uqcrc1	2	K00414|1|0.0|915|xla:100505438|ubiquinol-cytochrome c reductase core subunit 1	GO:0005746//mitochondrial respiratory chain	GO:0043169//cation binding;GO:0005515//protein binding	GO:0051234//establishment of localization;GO:0010243//response to organonitrogen compound;GO:0022904//respiratory electron transport chain	gi|46593021|ref|NP_079683.2|/0/cytochrome b-c1 complex subunit 1, mitochondrial precursor [Mus musculus]
66995	NM_001035509,NM_001035510,NM_025893	146.56	151.13	147.43	161.15	138.05	134.11	143.90	147.24	143.94	Zcchc18	1	-	-	GO:0046914//transition metal ion binding;GO:0097159//organic cyclic compound binding;GO:0046914//transition metal ion binding;GO:0097159//organic cyclic compound binding;GO:0046914//transition metal ion binding;GO:0097159//organic cyclic compound binding	GO:0006351//transcription, DNA-templated;GO:0006351//transcription, DNA-templated;GO:0006351//transcription, DNA-templated	gi|148691941|gb|EDL23888.1|/0/zinc finger, CCHC domain containing 18, isoform CRA_a, partial [Mus musculus]
17762	NM_001038609,NM_001285454,NM_001285455,NM_001285456,NM_010838	146.52	136.44	136.15	140.54	139.83	146.73	148.65	147.26	140.06	Mapt	1	K04380|1|4e-158|562|rno:29477|microtubule-associated protein tau	GO:0031981//nuclear lumen;GO:0016020//membrane;GO:0030426//growth cone;GO:0015630//microtubule cytoskeleton;GO:0043234//protein complex;GO:0005930//axoneme;GO:0031981//nuclear lumen;GO:0016020//membrane;GO:0030426//growth cone;GO:0015630//microtubule cytoskeleton;GO:0043234//protein complex;GO:0005930//axoneme;GO:0044444//cytoplasmic part;GO:0031981//nuclear lumen;GO:0016020//membrane;GO:0030426/…	GO:0071814;GO:0019904//protein domain specific binding;GO:0015631//tubulin binding;GO:0019900//kinase binding;GO:0071814;GO:0019904//protein domain specific binding;GO:0015631//tubulin binding;GO:0019900//kinase binding;GO:0071814;GO:0019904//protein domain specific binding;GO:0015631//tubulin binding;GO:0019900//kinase binding;GO:0071814;GO:0019904//protein domain specific binding;GO:0015631//tu…	GO:0030307//positive regulation of cell growth;GO:0042221//response to chemical;GO:0012501//programmed cell death;GO:0010970//transport along microtubule;GO:0007409//axonogenesis;GO:0031112;GO:0034643//establishment of mitochondrion localization, microtubule-mediated;GO:0006914//autophagy;GO:0032386//regulation of intracellular transport;GO:0016477//cell migration;GO:0031667//response to nutrient…	gi|550544199|ref|NP_001272384.1|/2.39197e-148/microtubule-associated protein tau isoform d [Mus musculus]
232370	NM_153508	146.14	147.34	145.97	139.02	141.63	147.34	146.99	137.56	139.10	Clstn3	4	K16494|1|7e-10|69.7|mgp:100538867|protocadherin beta;K16507|3|1e-09|68.9|api:100167672|protocadherin-16/23;K04600|4|1e-09|68.9|soc:105193015|cadherin EGF LAG seven-pass G-type receptor 1	-	-	-	-
18479	NM_011035	145.60	142.90	148.74	152.43	136.54	139.29	138.84	149.12	141.19	Pak1	2	K04409|1|0.0|1001|mmu:18479|p21-activated kinase 1 [EC:2.7.11.1]	GO:0043005//neuron projection;GO:0032991//macromolecular complex;GO:0031252//cell leading edge;GO:0005635//nuclear envelope;GO:0031674//I band;GO:0016020//membrane;GO:0044291//cell-cell contact zone;GO:0005924//cell-substrate adherens junction	GO:0019900//kinase binding;GO:0032550;GO:0004702//receptor signaling protein serine/threonine kinase activity	GO:0030520//intracellular estrogen receptor signaling pathway;GO:0032868//response to insulin;GO:0031175//neuron projection development;GO:0043406//positive regulation of MAP kinase activity;GO:0072657//protein localization to membrane;GO:0048741//skeletal muscle fiber development;GO:0008285//negative regulation of cell proliferation;GO:0032233//positive regulation of actin filament bundle assemb…	gi|625259717|ref|XP_007621279.1|/0/PREDICTED: serine/threonine-protein kinase PAK 1 isoform X3 [Cricetulus griseus]
19184	NM_008950	145.49	163.48	151.11	167.85	142.54	143.05	151.65	155.46	150.18	Psmc5	1	K03066|1|0.0|738|cge:100771099|26S proteasome regulatory subunit T6	GO:0031981//nuclear lumen;GO:0031982//vesicle;GO:0000502//proteasome complex;GO:0044444//cytoplasmic part	GO:0008134//transcription factor binding;GO:0000989//transcription factor activity, transcription factor binding;GO:0017111//nucleoside-triphosphatase activity;GO:0032550;GO:0001664//G-protein coupled receptor binding	GO:0006915//apoptotic process;GO:0044764;GO:0006520//cellular amino acid metabolic process;GO:0006351//transcription, DNA-templated;GO:0042590//antigen processing and presentation of exogenous peptide antigen via MHC class I;GO:0044772//mitotic cell cycle phase transition;GO:0009154//purine ribonucleotide catabolic process;GO:0051320;GO:0030330//DNA damage response, signal transduction by p53 cla…	gi|149054556|gb|EDM06373.1|/0/peptidase (prosome, macropain) 26S subunit, ATPase 5, isoform CRA_b [Rattus norvegicus]
75617	NM_024266	145.48	159.36	155.61	183.78	145.50	153.37	141.07	148.32	145.97	Rps25	3	K02975|1|4e-37|156|nle:100602471|small subunit ribosomal protein S25e	GO:0031981//nuclear lumen;GO:0015935//small ribosomal subunit	GO:0005198//structural molecule activity;GO:0003676//nucleic acid binding	GO:0006412//translation;GO:0000956//nuclear-transcribed mRNA catabolic process;GO:0019080;GO:0006613//cotranslational protein targeting to membrane	gi|148693644|gb|EDL25591.1|/2.83468e-42/mCG10725, isoform CRA_b, partial [Mus musculus]
100732	NM_001310516,NM_133350	145.37	149.63	145.74	171.33	136.03	156.99	145.15	151.17	146.02	Mapre3	1	K10436|1|1e-145|519|umr:103671663|microtubule-associated protein, RP/EB family	GO:0005874//microtubule;GO:0044444//cytoplasmic part;GO:0005874//microtubule;GO:0044444//cytoplasmic part	GO:0030695//GTPase regulator activity;GO:0015631//tubulin binding;GO:0015631//tubulin binding	GO:0000087//mitotic M phase;GO:0006351//transcription, DNA-templated;GO:0044763;GO:0006351//transcription, DNA-templated	gi|148705348|gb|EDL37295.1|/3.8254e-146/microtubule-associated protein, RP/EB family, member 3, isoform CRA_b, partial [Mus musculus]
56695	NM_001039509,NM_019999,NM_025580	144.96	149.93	142.05	146.04	150.00	148.31	141.68	149.66	141.56	Pnkd	1	K05758|1|4e-14|80.1|asn:102388556|actin related protein 2/3 complex, subunit 2	GO:0043231//intracellular membrane-bounded organelle	GO:0046914//transition metal ion binding;GO:0016790//thiolester hydrolase activity;GO:0046914//transition metal ion binding;GO:0016790//thiolester hydrolase activity	GO:0006749//glutathione metabolic process;GO:0006749//glutathione metabolic process	gi|9910442|ref|NP_064383.1|/0/probable hydrolase PNKD isoform 1 [Mus musculus]
18114	NM_010925	144.93	145.93	154.68	164.80	141.20	150.41	138.66	159.32	149.77	Rrp1	2	K14849|1|1e-122|443|mmu:18114|ribosomal RNA-processing protein 1	GO:0030684//preribosome;GO:0031981//nuclear lumen	-	GO:0042254//ribosome biogenesis	gi|148699789|gb|EDL31736.1|/8.51609e-122/novel nuclear protein 1, isoform CRA_d [Mus musculus]
66556	NM_001291080,NM_024176	144.62	155.44	145.13	179.65	140.43	153.64	141.79	154.39	149.74	Drap1	2	K08066|1|3e-08|61.6|hmg:100213726|nuclear transcription factor Y, gamma	GO:0043231//intracellular membrane-bounded organelle;GO:0043231//intracellular membrane-bounded organelle	GO:0003712//transcription cofactor activity;GO:0003677//DNA binding;GO:0005515//protein binding;GO:0003712//transcription cofactor activity;GO:0003677//DNA binding;GO:0005515//protein binding	GO:0006366//transcription from RNA polymerase II promoter;GO:0006366//transcription from RNA polymerase II promoter	gi|674094346|ref|XP_008820457.1|/7.79175e-66/PREDICTED: dr1-associated corepressor isoform X3 [Nannospalax galili]
224938	NM_001025309,NM_144859	144.13	150.75	147.32	144.53	146.01	144.74	154.92	151.47	151.34	Pja2	1	K10634|1|0.0|1139|mmu:224938|E3 ubiquitin-protein ligase Praja2 [EC:2.3.2.27]	GO:0043231//intracellular membrane-bounded organelle;GO:0031090//organelle membrane;GO:0044327//dendritic spine head;GO:0097060//synaptic membrane;GO:0043231//intracellular membrane-bounded organelle;GO:0031090//organelle membrane;GO:0044327//dendritic spine head;GO:0097060//synaptic membrane	GO:0051018//protein kinase A binding;GO:0046914//transition metal ion binding;GO:0019787//ubiquitin-like protein transferase activity;GO:0051018//protein kinase A binding;GO:0046914//transition metal ion binding;GO:0019787//ubiquitin-like protein transferase activity	GO:0007613//memory;GO:0032446//protein modification by small protein conjugation;GO:0007613//memory;GO:0032446//protein modification by small protein conjugation	gi|28972221|dbj|BAC65564.1|/0/mKIAA0438 protein [Mus musculus]
76808	NM_029751	143.86	166.19	155.29	172.10	146.81	155.55	144.45	137.51	144.33	Rpl18a	4	K02882|1|3e-101|371|rno:290641|large subunit ribosomal protein L18Ae	GO:0015934//large ribosomal subunit	GO:0003676//nucleic acid binding;GO:0005198//structural molecule activity	GO:0006412//translation;GO:0019080;GO:0000956//nuclear-transcribed mRNA catabolic process;GO:0006613//cotranslational protein targeting to membrane	gi|675970145|pdb|4W20|S/7.08362e-102/Chain S, Structure Of The Mammalian 60s Ribosomal Subunit (this Entry Contains The Large Ribosomal Proteins)
20979	NM_001252341,NM_001252342,NM_009306	143.83	155.95	156.68	152.49	147.76	149.94	158.78	152.49	165.46	Syt1	1	K15290|1|0.0|644|mmu:20979|synaptotagmin-1	GO:0097060//synaptic membrane;GO:0031224//intrinsic component of membrane;GO:0030667//secretory granule membrane;GO:0008021//synaptic vesicle;GO:0042995//cell projection;GO:0097060//synaptic membrane;GO:0031224//intrinsic component of membrane;GO:0030667//secretory granule membrane;GO:0008021//synaptic vesicle;GO:0042995//cell projection;GO:0030659//cytoplasmic vesicle membrane;GO:0097060//synapt…	GO:0005543//phospholipid binding;GO:0046872//metal ion binding;GO:0070325//lipoprotein particle receptor binding;GO:0043168//anion binding;GO:0019905//syntaxin binding;GO:0005543//phospholipid binding;GO:0046872//metal ion binding;GO:0070325//lipoprotein particle receptor binding;GO:0043168//anion binding;GO:0019905//syntaxin binding;GO:0005543//phospholipid binding;GO:0046872//metal ion binding;…	GO:0017156//calcium ion regulated exocytosis;GO:0006906//vesicle fusion;GO:0010038//response to metal ion;GO:0001505//regulation of neurotransmitter levels;GO:0009593//detection of chemical stimulus;GO:0017156//calcium ion regulated exocytosis;GO:0006906//vesicle fusion;GO:0010038//response to metal ion;GO:0001505//regulation of neurotransmitter levels;GO:0009593//detection of chemical stimulus;G…	gi|672058640|ref|XP_008763574.1|/0/PREDICTED: synaptotagmin-1 isoform X1 [Rattus norvegicus]
18749	NM_001164198,NM_001164199,NM_001164200,NM_011100	143.82	146.55	147.61	145.79	145.80	143.42	149.41	142.32	145.64	Prkacb	1	K04345|1|0.0|717|rno:293508|protein kinase A [EC:2.7.11.11]	GO:0005815//microtubule organizing center;GO:0043231//intracellular membrane-bounded organelle;GO:0043234//protein complex;GO:0044444//cytoplasmic part;GO:0016020//membrane;GO:0005815//microtubule organizing center;GO:0043231//intracellular membrane-bounded organelle;GO:0043234//protein complex;GO:0044444//cytoplasmic part;GO:0016020//membrane;GO:0005815//microtubule organizing center;GO:0043231/…	GO:0051018//protein kinase A binding;GO:0032550;GO:0046872//metal ion binding;GO:0044389//ubiquitin-like protein ligase binding;GO:0004690//cyclic nucleotide-dependent protein kinase activity;GO:0051018//protein kinase A binding;GO:0032550;GO:0046872//metal ion binding;GO:0044389//ubiquitin-like protein ligase binding;GO:0004690//cyclic nucleotide-dependent protein kinase activity;GO:0051018//pro…	GO:0010243//response to organonitrogen compound;GO:0006464//cellular protein modification process;GO:0006796//phosphate-containing compound metabolic process;GO:0007187//G-protein coupled receptor signaling pathway, coupled to cyclic nucleotide second messenger;GO:0045786//negative regulation of cell cycle;GO:0010243//response to organonitrogen compound;GO:0006464//cellular protein modification p…	gi|6755076|ref|NP_035230.1|/0/cAMP-dependent protein kinase catalytic subunit beta isoform 1 [Mus musculus]
19353	NM_009007	143.66	139.28	143.78	159.64	147.00	133.40	157.24	144.78	139.41	Rac1	2	K04392|1|4e-96|355|dre:327204|Ras-related C3 botulinum toxin substrate 1	GO:0019898//extrinsic component of membrane;GO:0012505//endomembrane system;GO:0044459;GO:0048770;GO:0001726//ruffle	GO:0019900//kinase binding;GO:0017111//nucleoside-triphosphatase activity;GO:0032550;GO:0017016//Ras GTPase binding	GO:0021843;GO:0050688//regulation of defense response to virus;GO:0051641//cellular localization;GO:0001894//tissue homeostasis;GO:0007169//transmembrane receptor protein tyrosine kinase signaling pathway;GO:0044764;GO:0016358//dendrite development;GO:0035567//non-canonical Wnt signaling pathway;GO:0006911//phagocytosis, engulfment;GO:0001667//ameboidal-type cell migration;GO:0006970//response to…	gi|147906150|ref|NP_001089332.1|/3.57403e-95/ras-related C3 botulinum toxin substrate 1 (rho family, small GTP binding protein Rac1) [Xenopus laevis]
381979	NM_001003920,NM_001168572	143.47	141.01	137.04	138.68	135.08	149.72	136.82	134.94	140.60	Brsk1	1	K08796|1|0.0|639|lve:103081736|BR serine/threonine kinase [EC:2.7.11.1]	GO:0031981//nuclear lumen;GO:0016020//membrane;GO:0005815//microtubule organizing center;GO:0030136//clathrin-coated vesicle;GO:0031981//nuclear lumen;GO:0016020//membrane;GO:0005815//microtubule organizing center;GO:0030136//clathrin-coated vesicle	GO:0032550;GO:0004672//protein kinase activity;GO:0046872//metal ion binding;GO:0015631//tubulin binding;GO:0019900//kinase binding;GO:0032550;GO:0004672//protein kinase activity;GO:0046872//metal ion binding;GO:0015631//tubulin binding;GO:0019900//kinase binding	GO:0007098//centrosome cycle;GO:0007163//establishment or maintenance of cell polarity;GO:0031572//G2 DNA damage checkpoint;GO:0031175//neuron projection development;GO:0048667//cell morphogenesis involved in neuron differentiation;GO:0006468//protein phosphorylation;GO:0009416//response to light stimulus;GO:0001505//regulation of neurotransmitter levels;GO:0007098//centrosome cycle;GO:0007163//e…	gi|744598741|ref|XP_010989787.1|/0/PREDICTED: serine/threonine-protein kinase BRSK1 [Camelus dromedarius]
66090	NM_025347,NM_026875	143.37	133.17	133.32	180.49	131.23	144.75	136.30	144.71	132.19	Ypel3	2	K04371|1|8e-08|60.5|asn:102375250|mitogen-activated protein kinase 1/3 [EC:2.7.11.24]	-	-	-	gi|148685489|gb|EDL17436.1|/1.63487e-79/yippee-like 3 (Drosophila), isoform CRA_c [Mus musculus]
19981	NM_009084	143.27	145.46	152.61	165.36	122.03	150.51	125.39	137.22	126.98	Rpl37a	4	K02921|1|4e-48|192|ocu:100353361|large subunit ribosomal protein L37Ae	GO:0015934//large ribosomal subunit	GO:0043169//cation binding;GO:0005198//structural molecule activity	GO:0006412//translation;GO:0019080;GO:0000956//nuclear-transcribed mRNA catabolic process;GO:0006613//cotranslational protein targeting to membrane	gi|148692286|gb|EDL24233.1|/1.12854e-50/mCG7661 [Mus musculus]
68342	NM_026684	142.14	146.66	137.31	166.76	135.25	147.34	135.66	151.45	151.33	Ndufb10	2	K03966|1|2e-83|310|mmu:68342|NADH dehydrogenase (ubiquinone) 1 beta subcomplex subunit 10	GO:0005746//mitochondrial respiratory chain	-	GO:0051234//establishment of localization;GO:0006091//generation of precursor metabolites and energy	gi|58037109|ref|NP_080960.1|/1.42399e-82/NADH dehydrogenase [ubiquinone] 1 beta subcomplex subunit 10 [Mus musculus]
15114	NM_010404,NM_177981	141.71	143.61	140.67	131.57	143.19	136.40	135.96	135.84	137.39	Hap1	2	K04647|1|0.0|938|mmu:15114|huntingtin-associated protein 1	GO:0033267;GO:0005768//endosome;GO:0033267;GO:0005768//endosome	GO:0005515//protein binding;GO:0005515//protein binding	GO:0051648//vesicle localization;GO:0016192//vesicle-mediated transport;GO:0070848//response to growth factor;GO:0033036;GO:0010975//regulation of neuron projection development;GO:0051648//vesicle localization;GO:0016192//vesicle-mediated transport;GO:0070848//response to growth factor;GO:0033036;GO:0010975//regulation of neuron projection development	gi|30061481|ref|NP_817090.1|/0/huntingtin-associated protein 1 isoform B [Mus musculus]
93739	NM_026693	141.43	148.19	165.43	186.03	158.47	143.65	162.19	155.02	167.33	Gabarapl2	5	K08341|1|1e-62|242|acs:100558896|GABA(A) receptor-associated protein	GO:0005774//vacuolar membrane;GO:0031982//vesicle;GO:0012505//endomembrane system	GO:0019899//enzyme binding;GO:0005102//receptor binding;GO:0015631//tubulin binding	GO:0043462//regulation of ATPase activity;GO:0045184//establishment of protein localization;GO:0009895;GO:0048193//Golgi vesicle transport	gi|637353612|ref|XP_003227447.2|/1.0673e-61/PREDICTED: gamma-aminobutyric acid receptor-associated protein-like 2 [Anolis carolinensis]
67281	NM_026069	141.38	140.73	121.03	150.86	131.11	124.37	114.19	141.12	125.04	Rpl37	3	K02922|1|7e-48|192|pale:102886771|large subunit ribosomal protein L37e	GO:0015934//large ribosomal subunit	GO:0043169//cation binding;GO:0003723//RNA binding;GO:0005198//structural molecule activity	GO:0006412//translation;GO:0019080;GO:0000956//nuclear-transcribed mRNA catabolic process;GO:0006613//cotranslational protein targeting to membrane	gi|594059539|ref|XP_006080949.1|/1.5488e-47/PREDICTED: LOW QUALITY PROTEIN: ribosomal protein L37 [Bubalus bubalis]
23969	NM_001286743,NM_001286744,NM_011861,NM_178365	141.24	144.30	138.42	132.59	141.01	141.94	135.18	140.63	139.34	Pacsin1	1	K20123|1|0.0|849|mmu:23969|protein kinase C and casein kinase substrate in neurons protein	GO:0005798//Golgi-associated vesicle;GO:0016020//membrane;GO:0005798//Golgi-associated vesicle;GO:0016020//membrane;GO:0005798//Golgi-associated vesicle;GO:0016020//membrane;GO:0005798//Golgi-associated vesicle;GO:0016020//membrane	GO:0016772//transferase activity, transferring phosphorus-containing groups;GO:0008289//lipid binding;GO:0005515//protein binding;GO:0016772//transferase activity, transferring phosphorus-containing groups;GO:0008289//lipid binding;GO:0005515//protein binding;GO:0016772//transferase activity, transferring phosphorus-containing groups;GO:0008289//lipid binding;GO:0005515//protein binding;GO:001677…	GO:0090150//establishment of protein localization to membrane;GO:0006996//organelle organization;GO:0007009//plasma membrane organization;GO:0006796//phosphate-containing compound metabolic process;GO:0010976//positive regulation of neuron projection development;GO:0006897//endocytosis;GO:0007154//cell communication;GO:0090150//establishment of protein localization to membrane;GO:0006996//organel…	gi|6754974|ref|NP_035991.1|/0/protein kinase C and casein kinase substrate in neurons protein 1 [Mus musculus]
232333	NM_178703	139.43	133.67	130.04	128.10	134.76	131.04	141.30	121.67	122.96	Slc6a1	4	K05034|1|0.0|1201|rno:79212|solute carrier family 6 (neurotransmitter transporter, GABA) member 1	GO:0043005//neuron projection;GO:0016021//integral component of membrane	GO:0005283//sodium:amino acid symporter activity;GO:0005488//binding;GO:0005326//neurotransmitter transporter activity	GO:0007611//learning or memory;GO:0010243//response to organonitrogen compound;GO:0034285;GO:0032228//regulation of synaptic transmission, GABAergic;GO:0043627//response to estrogen;GO:0051259//protein oligomerization;GO:0010038//response to metal ion;GO:0015800//acidic amino acid transport;GO:0001505//regulation of neurotransmitter levels;GO:0014051//gamma-aminobutyric acid secretion	gi|537137169|gb|ERE66927.1|/0/sodium- and chloride-dependent GABA transporter 1-like protein [Cricetulus griseus]
13385	NM_001109752,NM_007864	139.34	129.06	127.95	138.57	133.88	137.04	129.15	138.70	131.71	Dlg4	1	K11828|1|0.0|1452|mmu:13385|discs large protein 4	GO:0008328//ionotropic glutamate receptor complex;GO:0044327//dendritic spine head;GO:0097060//synaptic membrane;GO:0005856//cytoskeleton;GO:0033267;GO:0030136//clathrin-coated vesicle;GO:0009898//cytoplasmic side of plasma membrane;GO:0005856//cytoskeleton;GO:0030139//endocytic vesicle;GO:0033267;GO:0008328//ionotropic glutamate receptor complex;GO:0009898//cytoplasmic side of plasma membrane;GO…	GO:0031811;GO:0031690//adrenergic receptor binding;GO:0019904//protein domain specific binding;GO:0019902//phosphatase binding;GO:0035254//glutamate receptor binding;GO:0031690//adrenergic receptor binding;GO:0019902//phosphatase binding;GO:0019904//protein domain specific binding;GO:0001609//G-protein coupled adenosine receptor activity;GO:0035254//glutamate receptor binding;GO:0031811	GO:0007626//locomotory behavior;GO:0051705;GO:0072578//neurotransmitter-gated ion channel clustering;GO:0048812//neuron projection morphogenesis;GO:0007625//grooming behavior;GO:0045838//positive regulation of membrane potential;GO:0048168//regulation of neuronal synaptic plasticity;GO:0035418//protein localization to synapse;GO:0044704//single-organism reproductive behavior;GO:0016050//vesicle o…	gi|6681195|ref|NP_031890.1|/0/disks large homolog 4 isoform 1 [Mus musculus]
16498	NM_001252654,NM_001252655,NM_001252656,NM_010598	138.89	133.89	131.80	125.66	131.02	134.94	128.49	128.75	127.23	Kcnab2	1	K04883|1|0.0|739|rno:29738|potassium voltage-gated channel Shaker-related subfamily A, beta member 2	GO:0031224//intrinsic component of membrane;GO:0033267;GO:0044424;GO:0031224//intrinsic component of membrane;GO:0033267;GO:0044424;GO:0031224//intrinsic component of membrane;GO:0033267;GO:0044424;GO:0031224//intrinsic component of membrane;GO:0033267;GO:0044424	GO:0005488//binding;GO:0016247//channel regulator activity;GO:0005267//potassium channel activity;GO:0016247//channel regulator activity;GO:0005267//potassium channel activity;GO:0016247//channel regulator activity;GO:0005267//potassium channel activity;GO:0005488//binding;GO:0016247//channel regulator activity;GO:0005267//potassium channel activity	GO:0007267//cell-cell signaling;GO:0051259//protein oligomerization;GO:0034220//ion transmembrane transport;GO:0030001//metal ion transport;GO:0007267//cell-cell signaling;GO:0051259//protein oligomerization;GO:0034220//ion transmembrane transport;GO:0030001//metal ion transport;GO:0007267//cell-cell signaling;GO:0051259//protein oligomerization;GO:0034220//ion transmembrane transport;GO:0030001/…	gi|358030291|ref|NP_001239583.1|/0/voltage-gated potassium channel subunit beta-2 isoform 2 [Mus musculus]
30948	NM_001083334,NM_009668	138.87	136.09	127.80	134.04	138.00	137.85	136.00	133.69	132.17	Bin1	1	K12562|1|0.0|1115|mmu:30948|amphiphysin	GO:0005856//cytoskeleton;GO:0033267;GO:0030136//clathrin-coated vesicle;GO:0033267;GO:0030136//clathrin-coated vesicle	GO:0046983//protein dimerization activity;GO:0019899//enzyme binding;GO:0046983//protein dimerization activity;GO:0019899//enzyme binding	GO:0043087//regulation of GTPase activity;GO:0006897//endocytosis;GO:0030154//cell differentiation;GO:0043087//regulation of GTPase activity;GO:0006897//endocytosis;GO:0030154//cell differentiation	gi|6753050|ref|NP_033798.1|/0/myc box-dependent-interacting protein 1 isoform 1 [Mus musculus]
14227	NM_001166368,NM_008020	138.52	133.51	138.21	144.49	125.41	130.34	129.73	141.02	142.17	Fkbp2	1	K09569|1|3e-71|270|ngi:103738798|FK506-binding protein 2 [EC:5.2.1.8]	-	-	-	gi|755562781|ref|XP_006526734.2|/1.59338e-81/PREDICTED: peptidyl-prolyl cis-trans isomerase FKBP2 isoform X2 [Mus musculus]
76192	NM_024465	138.20	130.55	136.82	151.96	137.98	133.90	138.79	134.50	137.62	Abhd12	3	K13704|1|0.0|783|mmu:76192|abhydrolase domain-containing protein 12 [EC:3.1.1.23]	GO:0008328//ionotropic glutamate receptor complex	GO:0016298//lipase activity	-	gi|12805339|gb|AAH02138.1|/0/Abhd12 protein, partial [Mus musculus]
553127	NM_001018063	137.53	151.38	136.48	165.11	140.25	138.25	117.48	130.24	130.77	Cxx1b	1	-	-	-	-	gi|21313590|ref|NP_077132.1|/1.2868e-52/mammalian retrotransposon derived 8b [Mus musculus]
100503659	NM_001195268,NR_036582	137.52	147.42	139.28	133.76	141.99	149.22	132.40	122.52	126.89	Cbarp	1	-	-	-	-	gi|568966132|ref|XP_006513031.1|/0/PREDICTED: protein Dos isoform X3 [Mus musculus]
17957	NM_019632	136.93	141.19	145.86	136.38	134.68	136.79	143.48	138.79	146.65	Napb	3	K15296|1|1e-140|504|gga:100858304|alpha-soluble NSF attachment protein	GO:0031201//SNARE complex	GO:0000149//SNARE binding	GO:0007270//neuron-neuron synaptic transmission;GO:0016082//synaptic vesicle priming;GO:0015031//protein transport	gi|29789104|ref|NP_062606.1|/1.1909e-162/beta-soluble NSF attachment protein [Mus musculus]
14661	NM_008133	136.65	131.79	132.37	133.72	126.56	129.65	127.31	128.86	123.17	Glud1	4	K00261|1|0.0|1068|mmu:14661|glutamate dehydrogenase (NAD(P)+) [EC:1.4.1.3]	GO:0019866//organelle inner membrane;GO:0044429	GO:0032550;GO:0005515//protein binding;GO:0016597//amino acid binding;GO:0016639//oxidoreductase activity, acting on the CH-NH2 group of donors, NAD or NADP as acceptor	GO:0007613//memory;GO:0050796//regulation of insulin secretion;GO:0010038//response to metal ion;GO:0006536//glutamate metabolic process	gi|6680027|ref|NP_032159.1|/0/glutamate dehydrogenase 1, mitochondrial precursor [Mus musculus]
226646	NM_153064	136.18	141.90	145.20	154.02	131.22	134.49	137.34	138.08	132.11	Ndufs2	5	K03935|1|0.0|953|mmu:226646|NADH dehydrogenase (ubiquinone) Fe-S protein 2 [EC:1.6.5.3 1.6.99.3]	-	-	-	-
67443	NM_026160	136.13	133.81	136.67	144.56	126.38	126.40	125.28	127.57	128.85	Map1lc3b	4	K10435|1|9e-64|247|mmu:67443|microtubule-associated protein 1 light chain	GO:0031982//vesicle;GO:0043005//neuron projection;GO:0005774//vacuolar membrane;GO:0044297//cell body;GO:0015630//microtubule cytoskeleton	GO:0015631//tubulin binding	GO:0043393//regulation of protein binding;GO:0044248	gi|149244063|pdb|2Z0E|B/4.27311e-63/Chain B, The Crystal Structure Of Human Atg4b- Lc3(1-124) Complex
16574	NM_008449	136.11	139.39	143.73	120.24	135.48	137.99	133.86	142.43	136.41	Kif5c	2	K10396|1|0.0|1712|mmu:16574|kinesin family member 5	GO:0005875//microtubule associated complex;GO:0042995//cell projection	GO:0005102//receptor binding	GO:0007411//axon guidance	gi|26006171|dbj|BAC41428.1|/0/mKIAA0531 protein [Mus musculus]
14704	NM_010316	135.24	134.55	131.54	158.45	129.19	136.37	137.90	131.13	147.27	Gng3	3	K04540|1|1e-37|160|ssc:100620948|guanine nucleotide-binding protein G(I)/G(S)/G(O) subunit gamma-3	GO:0031234//extrinsic component of cytoplasmic side of plasma membrane	GO:0017111//nucleoside-triphosphatase activity;GO:0060089;GO:0031701//angiotensin receptor binding	GO:0007166//cell surface receptor signaling pathway;GO:0015980//energy derivation by oxidation of organic compounds;GO:0007267//cell-cell signaling;GO:0033762//response to glucagon;GO:0051480//regulation of cytosolic calcium ion concentration;GO:0006468//protein phosphorylation;GO:0009154//purine ribonucleotide catabolic process	gi|795167886|ref|XP_011798065.1|/2.74329e-54/PREDICTED: guanine nucleotide-binding protein G(I)/G(S)/G(O) subunit gamma-3 [Colobus angolensis palliatus]
12540	NM_001243769,NM_009861	135.23	129.53	141.02	149.29	134.64	128.13	133.37	123.71	140.98	Cdc42	1	K04393|1|8e-108|393|xtr:493389|cell division control protein 42	GO:0005819//spindle;GO:0042995//cell projection;GO:0016020//membrane;GO:0012505//endomembrane system;GO:0044297//cell body;GO:0070161;GO:0016023//cytoplasmic, membrane-bounded vesicle;GO:0005819//spindle;GO:0042995//cell projection;GO:0016020//membrane;GO:0012505//endomembrane system;GO:0044297//cell body;GO:0016023//cytoplasmic, membrane-bounded vesicle	GO:0019901//protein kinase binding;GO:0017111//nucleoside-triphosphatase activity;GO:0034190//apolipoprotein receptor binding;GO:0032550;GO:0019901//protein kinase binding;GO:0017111//nucleoside-triphosphatase activity;GO:0034190//apolipoprotein receptor binding;GO:0032550	GO:0007067//mitotic nuclear division;GO:0007173//epidermal growth factor receptor signaling pathway;GO:0007015//actin filament organization;GO:0009887//organ morphogenesis;GO:0001934//positive regulation of protein phosphorylation;GO:0043085//positive regulation of catalytic activity;GO:0045216//cell-cell junction organization;GO:0016055//Wnt signaling pathway;GO:0006461//protein complex assembly…	gi|99032068|pdb|2DFK|B/3.19193e-106/Chain B, Crystal Structure Of The Cdc42-Collybistin Ii Complex
54411	NM_018794	134.78	138.94	136.20	150.45	143.79	130.92	143.69	123.80	137.97	Atp6ap1	4	K03662|1|0.0|837|mmu:54411|V-type H+-transporting ATPase S1 subunit	GO:0031224//intrinsic component of membrane;GO:0043231//intracellular membrane-bounded organelle;GO:0033176//proton-transporting V-type ATPase complex;GO:0031090//organelle membrane	GO:0032550;GO:0019829//cation-transporting ATPase activity	GO:0044767//single-organism developmental process;GO:0015988//energy coupled proton transmembrane transport, against electrochemical gradient	gi|60359906|dbj|BAD90172.1|/0/mFLJ00383 protein [Mus musculus]
232232	NM_144919	134.70	137.98	141.85	138.19	139.85	143.30	138.14	138.09	138.75	Hdac11	2	K11418|1|0.0|706|mmu:232232|histone deacetylase 11 [EC:3.5.1.98]	GO:0043231//intracellular membrane-bounded organelle;GO:0043234//protein complex;GO:0016020//membrane	GO:0017136//NAD-dependent histone deacetylase activity;GO:0005515//protein binding	GO:0016575//histone deacetylation;GO:0021782//glial cell development;GO:0006351//transcription, DNA-templated	gi|21450317|ref|NP_659168.1|/0/histone deacetylase 11 [Mus musculus]
21807	NM_001177751,NM_001310646,NM_001310647,NM_009366,NM_207652	134.36	134.64	137.34	145.94	132.49	126.02	122.14	130.70	137.48	Tsc22d1	1	K10955|1|4e-06|57.4|tup:102470397|intestinal mucin-2	GO:0043231//intracellular membrane-bounded organelle;GO:0043231//intracellular membrane-bounded organelle	GO:0001071//nucleic acid binding transcription factor activity;GO:0001071//nucleic acid binding transcription factor activity	GO:0006915//apoptotic process;GO:0006351//transcription, DNA-templated;GO:0008283//cell proliferation;GO:0006915//apoptotic process;GO:0006351//transcription, DNA-templated;GO:0008283//cell proliferation	gi|295293202|ref|NP_997535.2|/0/TSC22 domain family protein 1 isoform 1 [Mus musculus]
20084	NM_011296	134.13	144.67	148.45	163.94	130.22	143.43	113.81	131.79	127.97	Rps18	2	K02964|1|8e-76|284|nle:100580186|small subunit ribosomal protein S18e	-	-	-	gi|332245592|ref|XP_003271942.1|/5.73641e-75/PREDICTED: 40S ribosomal protein S18 [Nomascus leucogenys]
665562	NM_001258458	133.66	163.68	143.72	173.48	138.94	152.41	135.41	160.74	137.16	Rpl31-ps12	1	K02910|1|5e-64|244|mmu:665562|large subunit ribosomal protein L31e	-	-	-	-
226180	NM_146100	133.15	136.19	130.62	132.71	131.97	139.04	131.84	141.75	132.32	Ina	4	K07608|1|3e-178|628|mmu:226180|internexin neuronal intermediate filament protein, alpha	GO:0005882//intermediate filament	GO:0005488//binding	GO:0045104//intermediate filament cytoskeleton organization;GO:0009888//tissue development	gi|148539957|ref|NP_666212.3|/2.17299e-177/alpha-internexin [Mus musculus]
56409	NM_001291046,NM_019837	132.89	121.32	125.73	135.08	124.91	134.05	122.54	124.39	125.82	Nudt3	1	K07766|1|2e-51|206|mmu:56409|diphosphoinositol-polyphosphate diphosphatase [EC:3.6.1.52]	GO:0044424	GO:0046872//metal ion binding;GO:0052842//inositol diphosphate pentakisphosphate diphosphatase activity;GO:0052841//inositol bisdiphosphate tetrakisphosphate diphosphatase activity;GO:0016462//pyrophosphatase activity	GO:0009166//nucleotide catabolic process;GO:0071543//diphosphoinositol polyphosphate metabolic process;GO:0007154//cell communication;GO:0071543//diphosphoinositol polyphosphate metabolic process	gi|597517975|ref|NP_001277975.1|/1.94224e-50/diphosphoinositol polyphosphate phosphohydrolase 1 isoform 2 [Mus musculus]
235072	NM_001205367,NM_009859	132.66	149.15	149.69	163.70	140.60	145.21	149.81	159.66	151.51	Sept7	1	K16944|1|0.0|764|mmu:235072|septin 7	GO:0031981//nuclear lumen;GO:0032156//septin cytoskeleton;GO:0032432//actin filament bundle;GO:0015630//microtubule cytoskeleton;GO:0032155;GO:0000776//kinetochore;GO:0005930//axoneme;GO:0033267;GO:0044459;GO:0044444//cytoplasmic part;GO:0015630//microtubule cytoskeleton;GO:0031981//nuclear lumen;GO:0032155;GO:0044459;GO:0033267;GO:0000775//chromosome, centromeric region;GO:0032156//septin cytosk…	GO:0032550;GO:0032550	GO:0008360//regulation of cell shape;GO:0051259//protein oligomerization;GO:0048858//cell projection morphogenesis;GO:0000087//mitotic M phase;GO:0048858//cell projection morphogenesis;GO:0008360//regulation of cell shape;GO:0051259//protein oligomerization;GO:0000087//mitotic M phase	gi|880929535|ref|XP_005078560.2|/0/PREDICTED: septin-7 isoform X1 [Mesocricetus auratus]
76884	NM_001252459,NM_001252460,NM_133769	132.44	130.94	125.56	116.43	126.09	131.61	133.34	122.60	126.88	Cyfip2	1	K05749|1|0.0|2507|oas:101113147|cytoplasmic FMR1 interacting protein	GO:0044444//cytoplasmic part;GO:0042995//cell projection;GO:0044444//cytoplasmic part;GO:0042995//cell projection;GO:0044444//cytoplasmic part;GO:0042995//cell projection	GO:0005488//binding;GO:0005488//binding;GO:0005488//binding	GO:2001056//positive regulation of cysteine-type endopeptidase activity;GO:0007155//cell adhesion;GO:0012501//programmed cell death;GO:0006508//proteolysis;GO:2001056//positive regulation of cysteine-type endopeptidase activity;GO:0007155//cell adhesion;GO:0012501//programmed cell death;GO:0006508//proteolysis;GO:2001056//positive regulation of cysteine-type endopeptidase activity;GO:0007155//cel…	gi|39104558|dbj|BAC41472.2|/0/mKIAA1168 protein [Mus musculus]
214240	NM_170593	132.39	134.26	131.28	114.62	130.00	131.45	133.41	122.56	123.26	Disp2	3	K10649|1|2e-45|188|tsp:Tsp_06730|tripartite motif-containing protein 9/67;K18730|2|2e-07|60.8|bfo:BRAFLDRAFT_118428|PERQ amino acid-rich with GYF domain-containing protein	GO:0031224//intrinsic component of membrane	-	-	gi|24528557|ref|NP_733481.1|/0/protein dispatched homolog 2 [Mus musculus]
67300	NM_001003908	132.15	130.28	134.47	122.24	136.21	128.86	138.74	125.49	130.30	Cltc	1	K04646|1|0.0|3300|lve:103070798|clathrin heavy chain	GO:0030117//membrane coat;GO:0005802//trans-Golgi network;GO:0015630//microtubule cytoskeleton;GO:0012510//trans-Golgi network transport vesicle membrane;GO:0005905//clathrin-coated pit;GO:0048770;GO:0042383//sarcolemma	GO:0033218//amide binding;GO:0008092//cytoskeletal protein binding	GO:0006898//receptor-mediated endocytosis;GO:0007052//mitotic spindle organization;GO:0015031//protein transport;GO:0007173//epidermal growth factor receptor signaling pathway;GO:0048193//Golgi vesicle transport;GO:0006935//chemotaxis;GO:0002478;GO:0000087//mitotic M phase	gi|602727413|ref|XP_007449155.1|/0/PREDICTED: clathrin heavy chain 1 [Lipotes vexillifer]
56612	NM_027044	131.81	127.21	139.42	156.95	117.89	127.95	134.22	143.28	138.56	Pfdn5	3	K04797|1|8e-73|275|myb:102258537|prefoldin alpha subunit	GO:0043231//intracellular membrane-bounded organelle;GO:0043234//protein complex	GO:0003712//transcription cofactor activity;GO:0005515//protein binding	GO:0043010//camera-type eye development;GO:0030178//negative regulation of Wnt signaling pathway;GO:0006351//transcription, DNA-templated;GO:0006458//'de novo' protein folding	gi|7209590|dbj|BAA92269.1|/1.20454e-72/EIG-1 [Mus musculus]
66972	NM_025877	131.80	127.86	125.58	136.64	133.65	143.33	131.57	124.62	131.50	Slc25a23	4	K14684|1|0.0|913|mmu:66972|solute carrier family 25 (mitochondrial phosphate transporter), member 23/24/25/41	GO:0019866//organelle inner membrane;GO:0043231//intracellular membrane-bounded organelle;GO:0031224//intrinsic component of membrane	GO:0046872//metal ion binding	GO:0051234//establishment of localization;GO:0044763	gi|148706281|gb|EDL38228.1|/0/solute carrier family 25 (mitochondrial carrier; phosphate carrier), member 23, isoform CRA_b, partial [Mus musculus]
12010	NM_009735	131.69	130.67	128.43	133.35	131.25	118.64	152.80	109.73	152.92	B2m	3	K08055|1|4e-57|223|mmu:12010|beta-2-microglobulin	GO:0042611;GO:0009986//cell surface;GO:0044421	GO:0005488//binding	GO:0006952//defense response;GO:0010038//response to metal ion;GO:0006457//protein folding;GO:0001912//positive regulation of leukocyte mediated cytotoxicity;GO:0030217//T cell differentiation;GO:0002477//antigen processing and presentation of exogenous peptide antigen via MHC class Ib;GO:0009607//response to biotic stimulus	gi|31981890|ref|NP_033865.2|/3.05082e-56/beta-2-microglobulin precursor [Mus musculus]
66958	NM_001290751,NM_025868	131.63	133.62	134.66	144.13	129.30	119.60	134.16	133.12	134.02	Tmx2	1	K20030|1|3e-74|282|apla:101799873|palmitoyltransferase ZDHHC5/8 [EC:2.3.1.225]	GO:0031224//intrinsic component of membrane	-	GO:0019725//cellular homeostasis;GO:0019725//cellular homeostasis	gi|595582387|ref|NP_001277680.1|/1.80027e-140/thioredoxin-related transmembrane protein 2 isoform b [Mus musculus]
18148	NM_001252260,NM_001252261,NM_008722	131.47	151.60	139.91	157.46	130.49	131.03	136.74	149.07	138.94	Npm1	1	K11276|1|6e-134|479|rno:25498|nucleophosmin 1	GO:0016604//nuclear body;GO:0000922//spindle pole;GO:0044452//nucleolar part;GO:0005815//microtubule organizing center;GO:0044391//ribosomal subunit;GO:0016604//nuclear body;GO:0000922//spindle pole;GO:0044452//nucleolar part;GO:0005815//microtubule organizing center;GO:0044391//ribosomal subunit;GO:0016604//nuclear body;GO:0000922//spindle pole;GO:0044452//nucleolar part;GO:0005815//microtubule …	GO:0003712//transcription cofactor activity;GO:0008134//transcription factor binding;GO:0019900//kinase binding;GO:0042802//identical protein binding;GO:0003723//RNA binding;GO:0043021//ribonucleoprotein complex binding;GO:0046983//protein dimerization activity;GO:0043168//anion binding;GO:0003712//transcription cofactor activity;GO:0008134//transcription factor binding;GO:0019900//kinase binding…	GO:0019725//cellular homeostasis;GO:0046605//regulation of centrosome cycle;GO:0000054//ribosomal subunit export from nucleus;GO:0051091//positive regulation of sequence-specific DNA binding transcription factor activity;GO:0060700//regulation of ribonuclease activity;GO:0010638//positive regulation of organelle organization;GO:0010639;GO:0032070;GO:0001934//positive regulation of protein phospho…	gi|672066794|ref|XP_008765768.1|/2.71614e-137/PREDICTED: nucleophosmin isoform X1 [Rattus norvegicus]
22192	NM_001168469,NM_001243968,NM_145578	130.93	131.19	123.35	152.92	130.32	121.45	124.78	117.63	124.46	Ube2m	1	K10579|1|2e-103|378|lve:103087191|ubiquitin-conjugating enzyme E2 M	-	GO:0032550;GO:0070739//protein-glutamic acid ligase activity;GO:0019787//ubiquitin-like protein transferase activity;GO:0032550;GO:0070739//protein-glutamic acid ligase activity;GO:0019787//ubiquitin-like protein transferase activity;GO:0032550;GO:0070739//protein-glutamic acid ligase activity;GO:0019787//ubiquitin-like protein transferase activity	GO:0032446//protein modification by small protein conjugation;GO:0043065//positive regulation of apoptotic process;GO:0032446//protein modification by small protein conjugation;GO:0043065//positive regulation of apoptotic process;GO:0032446//protein modification by small protein conjugation;GO:0043065//positive regulation of apoptotic process	gi|4507791|ref|NP_003960.1|/1.87065e-102/NEDD8-conjugating enzyme Ubc12 [Homo sapiens]
18212	NM_001025074,NM_001282961,NM_008745	130.82	129.13	125.24	112.62	124.27	123.94	130.61	121.41	118.29	Ntrk2	1	K04360|1|0.0|924|mmu:18212|neurotrophic tyrosine kinase receptor type 2 [EC:2.7.10.1]	GO:0031090//organelle membrane;GO:0033267;GO:0043231//intracellular membrane-bounded organelle;GO:0044327//dendritic spine head;GO:0016021//integral component of membrane;GO:0044444//cytoplasmic part;GO:0044297//cell body;GO:0097060//synaptic membrane;GO:0031090//organelle membrane;GO:0033267;GO:0043231//intracellular membrane-bounded organelle;GO:0044327//dendritic spine head;GO:0016021//integra…	GO:0004714//transmembrane receptor protein tyrosine kinase activity;GO:0005102//receptor binding;GO:0032550;GO:0043121//neurotrophin binding;GO:0042802//identical protein binding;GO:0004714//transmembrane receptor protein tyrosine kinase activity;GO:0005102//receptor binding;GO:0032550;GO:0043121//neurotrophin binding;GO:0042802//identical protein binding;GO:0004714//transmembrane receptor protei…	GO:0010467//gene expression;GO:0048167//regulation of synaptic plasticity;GO:0009612//response to mechanical stimulus;GO:0007169//transmembrane receptor protein tyrosine kinase signaling pathway;GO:0021543//pallium development;GO:0007613//memory;GO:0009967//positive regulation of signal transduction;GO:0045762//positive regulation of adenylate cyclase activity;GO:0035249//synaptic transmission, g…	gi|68215970|ref|NP_001020245.1|/0/BDNF/NT-3 growth factors receptor isoform a precursor [Mus musculus]
28015	NM_001164793,NM_178602	130.66	134.15	130.25	135.45	132.57	132.83	130.12	141.63	135.24	Polr2m	3	-	GO:0044297//cell body;GO:0012505//endomembrane system;GO:0044451;GO:0044297//cell body;GO:0012505//endomembrane system;GO:0044451	GO:0034062//RNA polymerase activity;GO:0034062//RNA polymerase activity	GO:0051643//endoplasmic reticulum localization;GO:0010467//gene expression;GO:0051643//endoplasmic reticulum localization;GO:0010467//gene expression	gi|30519919|ref|NP_848717.1|/3.04529e-147/DNA-directed RNA polymerase II subunit GRINL1A isoform 1 [Mus musculus]
11975	NM_001243049,NM_001243050,NM_001243051,NM_016920	129.96	131.92	127.52	135.15	130.86	132.49	130.91	133.83	124.20	Atp6v0a1	3	K02154|1|0.0|1623|rno:29757|V-type H+-transporting ATPase subunit a	GO:0031224//intrinsic component of membrane;GO:0031981//nuclear lumen;GO:0033176//proton-transporting V-type ATPase complex;GO:0012506//vesicle membrane;GO:0048770	GO:0015077//monovalent inorganic cation transmembrane transporter activity;GO:0019899//enzyme binding	GO:0015988//energy coupled proton transmembrane transport, against electrochemical gradient	gi|12025532|ref|NP_058616.1|/0/V-type proton ATPase 116 kDa subunit a isoform 1 isoform 1 [Mus musculus]
277432	NM_198627	129.88	128.14	128.54	138.94	118.08	120.56	115.10	104.29	112.98	Vstm2l	2	K03538|1|6e-12|74.7|tgu:100231396|ribonuclease P protein subunit POP4 [EC:3.1.26.5]	GO:0031224//intrinsic component of membrane	-	-	gi|148674300|gb|EDL06247.1|/8.04746e-91/gene model 691, (NCBI), partial [Mus musculus]
68052	NM_026533	129.52	141.97	145.94	174.85	128.35	129.02	133.12	135.20	137.50	Rps13	3	K02953|1|1e-80|300|pbi:103049505|small subunit ribosomal protein S13e	-	-	-	-
66425	NM_025557	129.41	130.94	131.61	150.03	121.11	126.70	122.28	124.73	129.01	Pcp4l1	1	-	-	-	-	gi|12833000|dbj|BAB22346.1|/5.38039e-49/unnamed protein product [Mus musculus]
56350	NM_019718	129.36	139.09	138.72	141.86	133.31	136.01	134.73	142.11	134.21	Arl3	2	K07944|1|1e-80|301|cge:100757638|ADP-ribosylation factor-like protein 3	GO:0031981//nuclear lumen;GO:0031513//nonmotile primary cilium;GO:0016020//membrane;GO:0005815//microtubule organizing center;GO:0005874//microtubule;GO:0005819//spindle;GO:0012505//endomembrane system	GO:0032550;GO:0017111//nucleoside-triphosphatase activity;GO:0043169//cation binding;GO:0015631//tubulin binding	GO:0010970//transport along microtubule;GO:0045184//establishment of protein localization;GO:0046530//photoreceptor cell differentiation;GO:0048858//cell projection morphogenesis;GO:0009154//purine ribonucleotide catabolic process;GO:0035556//intracellular signal transduction	gi|831221395|ref|XP_012658993.1|/9.91357e-81/PREDICTED: ADP-ribosylation factor-like protein 3 [Otolemur garnettii]
23936	NM_011838	129.11	130.76	125.22	113.30	120.89	128.14	120.47	125.26	124.46	Lynx1	4	K06846|1|2e-26|124|oaa:100082309|lymphocyte antigen 6 complex locus protein D/E/G6/H	GO:0016020//membrane;GO:0042995//cell projection	GO:0016248//channel inhibitor activity;GO:0030547//receptor inhibitor activity	GO:0007268//chemical synaptic transmission	gi|7106349|ref|NP_035968.1|/7.49858e-54/ly-6/neurotoxin-like protein 1 precursor [Mus musculus]
20742	NM_009260,NM_175836	128.63	126.92	124.42	98.90	123.08	131.74	123.59	130.92	128.68	Sptbn1	2	K06115|1|0.0|4372|mmu:20742|spectrin beta	GO:0031981//nuclear lumen;GO:0032991//macromolecular complex;GO:0031672//A band;GO:0032589//neuron projection membrane;GO:0030864//cortical actin cytoskeleton;GO:0031981//nuclear lumen;GO:0032991//macromolecular complex;GO:0031672//A band;GO:0032589//neuron projection membrane;GO:0030864//cortical actin cytoskeleton	GO:0005198//structural molecule activity;GO:0008092//cytoskeletal protein binding;GO:0008289//lipid binding;GO:0005198//structural molecule activity;GO:0008092//cytoskeletal protein binding;GO:0008289//lipid binding	GO:0007178//transmembrane receptor protein serine/threonine kinase signaling pathway;GO:0030835//negative regulation of actin filament depolymerization;GO:0006612//protein targeting to membrane;GO:0022607//cellular component assembly;GO:0006935//chemotaxis;GO:0006606//protein import into nucleus;GO:0007178//transmembrane receptor protein serine/threonine kinase signaling pathway;GO:0030835//negat…	gi|117938332|ref|NP_787030.2|/0/spectrin beta chain, non-erythrocytic 1 isoform 1 [Mus musculus]
353342	NR_002864	128.41	123.19	127.52	121.83	125.15	120.87	122.68	123.74	121.72	Peg13	1	-	-	-	-	-
20463	NM_001159529,NM_009187	128.14	132.05	131.70	148.41	123.26	120.34	130.48	124.23	135.02	Cox7a2l	1	K02270|1|2e-58|228|mmu:20463|cytochrome c oxidase subunit 7a	GO:0005743//mitochondrial inner membrane;GO:0005743//mitochondrial inner membrane	-	GO:0006818//hydrogen transport;GO:0006811//ion transport;GO:0044710;GO:0006818//hydrogen transport;GO:0006811//ion transport;GO:0044710	gi|148706604|gb|EDL38551.1|/6.48305e-76/cytochrome c oxidase subunit VIIa polypeptide 2-like, isoform CRA_d [Mus musculus]
12757	NM_001080384,NM_001080385,NM_001080386,NM_001290470,NM_016760	128.08	128.56	140.52	153.76	130.73	130.00	127.52	133.93	126.70	Clta	1	K04644|1|3e-103|377|ocu:100350456|clathrin light chain A	GO:0005802//trans-Golgi network;GO:0012510//trans-Golgi network transport vesicle membrane;GO:0005905//clathrin-coated pit;GO:0030118//clathrin coat;GO:0005802//trans-Golgi network;GO:0012510//trans-Golgi network transport vesicle membrane;GO:0005905//clathrin-coated pit;GO:0030118//clathrin coat;GO:0005802//trans-Golgi network;GO:0012510//trans-Golgi network transport vesicle membrane;GO:0005905…	GO:0033218//amide binding;GO:0033218//amide binding;GO:0033218//amide binding;GO:0033218//amide binding	GO:0015031//protein transport;GO:0007173//epidermal growth factor receptor signaling pathway;GO:0048193//Golgi vesicle transport;GO:0006935//chemotaxis;GO:0002478;GO:0015031//protein transport;GO:0007173//epidermal growth factor receptor signaling pathway;GO:0048193//Golgi vesicle transport;GO:0006935//chemotaxis;GO:0002478;GO:0015031//protein transport;GO:0007173//epidermal growth factor recepto…	gi|594190913|ref|NP_001277399.1|/9.889e-102/clathrin light chain A isoform e [Mus musculus]
68202	NM_001311068,NM_026614	127.96	138.25	135.75	162.41	101.28	124.44	126.88	136.62	129.85	Ndufa5	1	K03949|1|1e-50|201|rno:25488|NADH dehydrogenase (ubiquinone) 1 alpha subcomplex subunit 5	GO:0005746//mitochondrial respiratory chain	GO:0016491//oxidoreductase activity	GO:0051234//establishment of localization;GO:0022900//electron transport chain	gi|901694076|ref|NP_001297997.1|/8.69193e-31/NADH dehydrogenase [ubiquinone] 1 alpha subcomplex subunit 5 isoform 2 [Mus musculus]
53328	NM_016783	127.85	138.59	130.76	132.18	127.43	116.09	127.53	126.75	122.01	Pgrmc1	4	K17278|1|9e-102|373|mmu:53328|membrane-associated progesterone receptor component	-	-	-	-
226971	NM_145516,NM_175421	127.78	126.03	128.00	136.48	126.83	127.75	130.16	125.07	123.79	Plekhb2	2	K10591|1|3e-06|57.0|cge:100755507|E3 ubiquitin-protein ligase NEDD4 [EC:2.3.2.26]	GO:0043231//intracellular membrane-bounded organelle	GO:0008289//lipid binding	-	gi|149046403|gb|EDL99296.1|/3.38089e-88/pleckstrin homology domain containing, family B (evectins) member 2 (predicted), isoform CRA_a [Rattus norvegicus]
52898	NM_173742	127.76	121.52	120.55	167.26	133.54	122.14	132.88	126.48	126.80	Rnasek	3	K19770|1|5e-49|196|pale:102897718|ribonuclease kappa [EC:3.1.-.-]	GO:0031224//intrinsic component of membrane	GO:0004519//endonuclease activity;GO:0003676//nucleic acid binding	GO:0006351//transcription, DNA-templated	gi|33239393|ref|NP_776103.1|/3.35699e-48/ribonuclease kappa [Mus musculus]
11852	NM_007483	127.71	124.33	115.51	126.82	119.24	118.90	113.99	109.49	114.62	Rhob	2	K07856|1|3e-116|408|tup:102471564|Ras homolog gene family, member B	GO:0005770//late endosome;GO:0032155;GO:0031090//organelle membrane	GO:0032550;GO:0017111//nucleoside-triphosphatase activity	GO:0001525//angiogenesis;GO:0007265//Ras protein signal transduction;GO:0007599//hemostasis;GO:0034614//cellular response to reactive oxygen species;GO:0007041//lysosomal transport;GO:0022610;GO:0051726//regulation of cell cycle;GO:0045184//establishment of protein localization;GO:0048869//cellular developmental process;GO:0006935//chemotaxis;GO:0009154//purine ribonucleotide catabolic process;GO…	gi|562880169|ref|XP_006172283.1|/2.46776e-115/PREDICTED: LOW QUALITY PROTEIN: rho-related GTP-binding protein RhoB [Tupaia chinensis]
12653	NM_007694	127.50	133.46	131.66	137.05	123.77	122.66	121.01	150.59	133.31	Chgb	4	K19991|1|0.0|1033|mmu:12653|chromogranin-B	GO:0016023//cytoplasmic, membrane-bounded vesicle	-	-	gi|6680934|ref|NP_031720.1|/0/secretogranin-1 precursor [Mus musculus]
20972	NM_009303,NM_207708	127.44	127.98	124.39	121.74	125.63	121.96	126.11	120.25	127.49	Syngr1	1	K17783|1|4e-29|133|shr:100917660|mitochondrial FAD-linked sulfhydryl oxidase [EC:1.8.3.2];K04403|2|4e-28|130|gfr:102037151|TAK1-binding protein 1	GO:0031224//intrinsic component of membrane;GO:0008021//synaptic vesicle;GO:0008021//synaptic vesicle;GO:0016020//membrane	-	GO:0048168//regulation of neuronal synaptic plasticity;GO:0048168//regulation of neuronal synaptic plasticity	gi|46877048|ref|NP_997591.1|/7.41516e-92/synaptogyrin-1 isoform 1a [Mus musculus]
20249	NM_009127	127.43	113.85	118.04	114.59	124.56	132.36	134.21	127.29	130.66	Scd1	4	K00507|1|0.0|689|mmu:20249|stearoyl-CoA desaturase (Delta-9 desaturase) [EC:1.14.19.1]	GO:0031227//intrinsic component of endoplasmic reticulum membrane	GO:0046914//transition metal ion binding;GO:0016215//acyl-CoA desaturase activity	GO:0010872//regulation of cholesterol esterification;GO:0042742//defense response to bacterium;GO:0045444//fat cell differentiation;GO:0006631//fatty acid metabolic process;GO:0008366//axon ensheathment;GO:0044126	gi|31543675|ref|NP_033153.2|/0/acyl-CoA desaturase 1 [Mus musculus]
75745	NR_028261	127.35	137.91	144.14	143.86	147.30	127.31	137.34	138.64	142.04	Rian	1	-	-	-	-	-
11785	NM_001253885,NM_001253886,NM_001253887,NM_001310600,NM_009685	127.05	133.21	126.47	127.01	123.35	125.06	121.24	124.63	124.31	Apbb1	1	K04529|1|0.0|910|mmu:11785|amyloid beta A4 precursor protein-binding family B member 1	GO:0032991//macromolecular complex;GO:0031252//cell leading edge;GO:0016604//nuclear body;GO:0030425//dendrite;GO:0044444//cytoplasmic part;GO:0097060//synaptic membrane;GO:0032991//macromolecular complex;GO:0031252//cell leading edge;GO:0016604//nuclear body;GO:0030425//dendrite;GO:0044444//cytoplasmic part;GO:0097060//synaptic membrane;GO:0032991//macromolecular complex;GO:0031252//cell leading…	GO:0042277//peptide binding;GO:0019899//enzyme binding;GO:0042277//peptide binding;GO:0019899//enzyme binding;GO:0042277//peptide binding;GO:0019899//enzyme binding;GO:0042277//peptide binding;GO:0019899//enzyme binding	GO:0006915//apoptotic process;GO:0006281//DNA repair;GO:0043062//extracellular structure organization;GO:0000084//mitotic S phase;GO:0016049//cell growth;GO:0016477//cell migration;GO:0006935//chemotaxis;GO:0030182//neuron differentiation;GO:0010038//response to metal ion;GO:0016573//histone acetylation;GO:0006366//transcription from RNA polymerase II promoter;GO:0007632//visual behavior;GO:00105…	gi|795247514|ref|XP_011809697.1|/0/PREDICTED: amyloid beta A4 precursor protein-binding family B member 1 isoform X3 [Colobus angolensis palliatus]
66734	NM_025735,NR_046364	127.00	134.95	127.99	148.55	114.62	130.87	123.42	123.62	116.76	Map1lc3a	1	K10435|1|2e-51|204|ptg:102964658|microtubule-associated protein 1 light chain	GO:0015630//microtubule cytoskeleton;GO:0005768//endosome;GO:0005774//vacuolar membrane;GO:0031982//vesicle;GO:0015630//microtubule cytoskeleton;GO:0005768//endosome;GO:0005774//vacuolar membrane;GO:0031982//vesicle	GO:0005543//phospholipid binding;GO:0015631//tubulin binding;GO:0005543//phospholipid binding;GO:0015631//tubulin binding	GO:0007033//vacuole organization;GO:0006914//autophagy;GO:0007033//vacuole organization;GO:0006914//autophagy	gi|148674169|gb|EDL06116.1|/1.56651e-76/microtubule-associated protein 1 light chain 3 alpha, partial [Mus musculus]
18616	NM_008817	126.93	133.64	134.21	97.87	142.84	134.49	144.27	136.74	129.15	Peg3	2	K09230|1|0.0|2875|mmu:18616|SCAN domain-containing zinc finger protein	GO:0043231//intracellular membrane-bounded organelle	GO:0046914//transition metal ion binding;GO:0097159//organic cyclic compound binding	GO:0006139//nucleobase-containing compound metabolic process;GO:0010467//gene expression;GO:0012501//programmed cell death;GO:0040007//growth	gi|33438255|dbj|BAC65520.2|/0/mKIAA0287 protein [Mus musculus]
13854	NM_001252454,NM_010147	126.88	121.82	114.55	127.23	117.18	126.76	110.84	122.99	117.49	Epn1	4	K12471|1|0.0|789|mmu:13854|epsin	-	-	-	-
12387	NM_001165902,NM_007614	126.74	126.92	132.17	133.54	124.40	127.93	129.00	125.10	131.13	Ctnnb1	1	K02105|1|0.0|1522|cge:100773307|catenin beta 1	-	-	-	gi|6671684|ref|NP_031640.1|/0/catenin beta-1 [Mus musculus]
66589	NM_001311131,NM_001311146,NM_023230	126.46	133.49	124.10	128.74	125.51	122.45	124.02	127.12	120.27	Ube2v1	1	K10704|1|1e-70|270|rno:296390|ubiquitin-conjugating enzyme E2 variant	GO:0043231//intracellular membrane-bounded organelle;GO:0031371//ubiquitin conjugating enzyme complex;GO:0044444//cytoplasmic part	GO:0016879//ligase activity, forming carbon-nitrogen bonds;GO:0005488//binding	GO:0000209//protein polyubiquitination;GO:0002753;GO:0050851//antigen receptor-mediated signaling pathway;GO:0051091//positive regulation of sequence-specific DNA binding transcription factor activity;GO:0002224//toll-like receptor signaling pathway;GO:0007249//I-kappaB kinase/NF-kappaB signaling;GO:0048869//cellular developmental process;GO:0006301//postreplication repair	gi|902763303|ref|NP_001298060.1|/1.5756e-86/ubiquitin-conjugating enzyme E2 variant 1 isoform 1 [Mus musculus]
14225	NM_001302077,NM_001302078,NM_001302079,NM_001302080,NM_008019,NR_126058	126.39	133.89	130.90	143.00	132.85	125.07	135.97	128.14	136.58	Fkbp1a	1	K09568|1|1e-56|223|mmu:14225|FK506-binding protein 1 [EC:5.2.1.8]	-	-	-	gi|689972373|ref|NP_001289007.1|/8.01897e-82/peptidyl-prolyl cis-trans isomerase FKBP1A isoform 2 [Mus musculus]
22384	NM_001312867,NM_033561	126.31	120.10	123.60	127.49	116.52	117.12	118.82	117.17	119.16	Eif4h	2	K03258|1|3e-18|96.7|oaa:100090195|translation initiation factor 4B	-	-	-	-
15444	NM_001130419,NM_001286081,NM_001286083,NM_010471	126.07	123.41	122.83	140.76	116.21	119.81	115.66	115.42	114.94	Hpca	1	K19695|1|8e-96|353|cjo:107310436|neurocalcin delta	-	GO:0046872//metal ion binding;GO:0008092//cytoskeletal protein binding;GO:0046872//metal ion binding;GO:0008092//cytoskeletal protein binding;GO:0046872//metal ion binding;GO:0008092//cytoskeletal protein binding;GO:0046872//metal ion binding;GO:0008092//cytoskeletal protein binding	GO:0043583//ear development;GO:0043583//ear development;GO:0043583//ear development;GO:0043583//ear development	gi|635109717|ref|XP_007977726.1|/9.2487e-110/PREDICTED: neuron-specific calcium-binding protein hippocalcin isoform X1 [Chlorocebus sabaeus]
67130	NM_025987	125.71	133.74	125.18	136.99	109.90	121.02	119.38	114.38	107.13	Ndufa6	3	K03950|1|5e-62|238|mmu:67130|NADH dehydrogenase (ubiquinone) 1 alpha subcomplex subunit 6	GO:0005746//mitochondrial respiratory chain	-	GO:0051234//establishment of localization;GO:0006950//response to stress;GO:0006091//generation of precursor metabolites and energy	gi|13385492|ref|NP_080263.1|/3.38893e-61/NADH dehydrogenase [ubiquinone] 1 alpha subcomplex subunit 6 [Mus musculus]
20203	NM_009115	125.46	121.23	117.48	140.65	120.51	128.59	133.03	135.89	134.81	S100b	3	K17274|1|2e-07|60.1|ola:101155699|calpactin-1 light chain	GO:0043231//intracellular membrane-bounded organelle;GO:0044297//cell body;GO:0031252//cell leading edge;GO:0044421;GO:0044444//cytoplasmic part	GO:0046914//transition metal ion binding;GO:0005102//receptor binding;GO:0008092//cytoskeletal protein binding;GO:0042802//identical protein binding	GO:0015980//energy derivation by oxidation of organic compounds;GO:0022604//regulation of cell morphogenesis;GO:0007417//central nervous system development;GO:0007611//learning or memory;GO:0008283//cell proliferation;GO:0048168//regulation of neuronal synaptic plasticity;GO:0006915//apoptotic process;GO:0001817//regulation of cytokine production;GO:0048667//cell morphogenesis involved in neuron …	gi|725595815|ref|XP_003939460.2|/1.41964e-35/PREDICTED: protein S100-B isoform X1 [Saimiri boliviensis boliviensis]
67273	NM_024197	125.32	127.18	124.31	133.39	111.20	112.15	120.94	119.00	125.07	Ndufa10	1	K03954|1|0.0|701|mmu:67273|NADH dehydrogenase (ubiquinone) 1 alpha subcomplex subunit 10	GO:0005746//mitochondrial respiratory chain	GO:0016772//transferase activity, transferring phosphorus-containing groups;GO:0032550	GO:0006091//generation of precursor metabolites and energy;GO:0042221//response to chemical;GO:0051234//establishment of localization;GO:0006725//cellular aromatic compound metabolic process	gi|13195624|ref|NP_077159.1|/0/NADH dehydrogenase [ubiquinone] 1 alpha subcomplex subunit 10, mitochondrial precursor [Mus musculus]
15166	NM_008226	125.24	118.16	107.60	117.58	114.53	129.00	117.27	113.78	111.54	Hcn2	2	K04955|1|0.0|1266|mmu:15166|hyperpolarization activated cyclic nucleotide-gated potassium channel 2	GO:0044297//cell body;GO:0030425//dendrite;GO:0005887//integral component of plasma membrane	GO:0005267//potassium channel activity;GO:0019904//protein domain specific binding;GO:0030551//cyclic nucleotide binding	GO:0042221//response to chemical;GO:0003012//muscle system process;GO:0007267//cell-cell signaling;GO:0007417//central nervous system development;GO:0008016//regulation of heart contraction;GO:0034220//ion transmembrane transport;GO:0044767//single-organism developmental process;GO:0009719;GO:0006873//cellular ion homeostasis;GO:0006814//sodium ion transport	gi|6680189|ref|NP_032252.1|/0/potassium/sodium hyperpolarization-activated cyclic nucleotide-gated channel 2 [Mus musculus]
66144	NM_025381	124.99	120.26	125.66	147.07	115.10	126.92	112.77	128.36	117.09	Atp6v1f	2	K02151|1|3e-63|243|pps:100991812|V-type H+-transporting ATPase subunit F	GO:0005774//vacuolar membrane;GO:0033176//proton-transporting V-type ATPase complex	GO:0019829//cation-transporting ATPase activity	GO:0015988//energy coupled proton transmembrane transport, against electrochemical gradient	gi|931574699|ref|XP_003813552.3|/1.93172e-62/PREDICTED: V-type proton ATPase subunit F [Pan paniscus]
16594	NM_008451,NR_045528	124.47	124.50	125.52	127.67	127.81	130.65	116.00	129.93	123.14	Klc2	1	K10407|1|0.0|806|mmu:16594|kinesin light chain	GO:0005875//microtubule associated complex;GO:0044444//cytoplasmic part;GO:0042995//cell projection;GO:0005875//microtubule associated complex;GO:0044444//cytoplasmic part;GO:0042995//cell projection	GO:0008092//cytoskeletal protein binding;GO:0008092//cytoskeletal protein binding	GO:0010970//transport along microtubule;GO:0010970//transport along microtubule	gi|672014573|ref|XP_008772980.1|/0/PREDICTED: kinesin light chain 2 isoform X1 [Rattus norvegicus]
170930	NM_133354	124.05	119.06	120.01	139.87	109.78	101.15	121.48	119.79	123.10	Sumo2	2	K12160|1|3e-48|182|hgl:101706735|small ubiquitin-related modifier	GO:0016604//nuclear body	GO:0044389//ubiquitin-like protein ligase binding;GO:0019787//ubiquitin-like protein transferase activity	GO:0006366//transcription from RNA polymerase II promoter;GO:0008104//protein localization;GO:0031331;GO:0032446//protein modification by small protein conjugation	gi|829944637|ref|XP_012598516.1|/2.16693e-54/PREDICTED: uncharacterized protein LOC105859346 [Microcebus murinus]
15078	NM_008210	123.65	130.46	126.96	154.64	122.52	123.65	120.28	113.82	127.18	H3f3a	5	K11253|1|2e-71|271|fca:100169960|histone H3	-	-	-	-
14866	NM_010360	123.47	112.93	118.96	142.45	114.14	106.36	122.14	117.09	117.39	Gstm5	2	K00799|1|1e-129|464|mmu:14866|glutathione S-transferase [EC:2.5.1.18]	GO:0044424	GO:0042802//identical protein binding;GO:0016765//transferase activity, transferring alkyl or aryl (other than methyl) groups	GO:0006790//sulfur compound metabolic process	gi|6754086|ref|NP_034490.1|/8.70103e-129/glutathione S-transferase Mu 5 [Mus musculus]
260299	NM_153112	123.32	125.65	108.54	116.65	106.23	117.07	114.69	111.10	123.24	Cadm4	3	K06783|1|0.0|745|mmu:260299|cell adhesion molecule 4	-	-	-	-
18807	NM_001317355,NM_011116	123.07	137.49	129.99	131.12	130.88	134.32	135.04	124.16	123.12	Pld3	2	K16860|1|0.0|941|mmu:18807|phospholipase D3/4 [EC:3.1.4.4]	-	-	-	-
30957	NM_001163447,NM_001163448,NM_001163449,NM_001163450,NM_001163451,NM_001163453,NM_013931	122.88	121.13	117.72	103.28	116.70	119.69	112.43	115.10	115.71	Mapk8ip3	1	K04436|1|0.0|2400|mmu:30957|mitogen-activated protein kinase 8 interacting protein 3	GO:0031982//vesicle;GO:0032589//neuron projection membrane;GO:0005783//endoplasmic reticulum;GO:0031982//vesicle;GO:0032589//neuron projection membrane;GO:0005783//endoplasmic reticulum;GO:0031982//vesicle;GO:0032589//neuron projection membrane;GO:0012505//endomembrane system;GO:0005783//endoplasmic reticulum;GO:0031982//vesicle;GO:0032589//neuron projection membrane;GO:0005783//endoplasmic retic…	GO:0016772//transferase activity, transferring phosphorus-containing groups;GO:0019901//protein kinase binding;GO:0008092//cytoskeletal protein binding;GO:0032947//protein complex scaffold;GO:0016772//transferase activity, transferring phosphorus-containing groups;GO:0019901//protein kinase binding;GO:0008092//cytoskeletal protein binding;GO:0032947//protein complex scaffold;GO:0016772//transfera…	GO:0033036;GO:0006810//transport;GO:0030324//lung development;GO:0010467//gene expression;GO:0043009//chordate embryonic development;GO:0007254//JNK cascade;GO:0007420//brain development;GO:0006935//chemotaxis;GO:0009887//organ morphogenesis;GO:0000187//activation of MAPK activity;GO:0030182//neuron differentiation;GO:0033036;GO:0006810//transport;GO:0030324//lung development;GO:0010467//gene exp…	gi|148690438|gb|EDL22385.1|/0/mitogen-activated protein kinase 8 interacting protein 3, isoform CRA_b, partial [Mus musculus]
108013	NM_001146292,NM_001146293,NM_001146294,NM_001146295,NM_001174074,NM_133195	122.53	120.63	118.33	132.27	118.58	123.37	123.44	121.64	120.32	Celf4	1	K13207|1|0.0|727|mmu:108013|CUG-BP- and ETR3-like factor	GO:0043231//intracellular membrane-bounded organelle;GO:0031981//nuclear lumen;GO:0043231//intracellular membrane-bounded organelle;GO:0031981//nuclear lumen	GO:0003723//RNA binding;GO:0030371//translation repressor activity;GO:0003723//RNA binding;GO:0003723//RNA binding;GO:0030371//translation repressor activity;GO:0036094//small molecule binding;GO:0003723//RNA binding	GO:0000245//spliceosomal complex assembly;GO:0045837//negative regulation of membrane potential;GO:0000380//alternative mRNA splicing, via spliceosome;GO:0007275//multicellular organism development;GO:0003006//developmental process involved in reproduction;GO:0045837//negative regulation of membrane potential;GO:0000245//spliceosomal complex assembly;GO:0000380//alternative mRNA splicing, via spl…	gi|507616395|ref|XP_004623667.1|/0/PREDICTED: CUGBP Elav-like family member 4 isoform X14 [Octodon degus]
20255	NM_001164790,NM_009130	122.12	126.40	118.65	131.27	119.27	124.74	121.83	130.42	117.10	Scg3	1	K18406|1|2e-09|67.4|cge:100751975|tudor domain-containing protein 2	GO:0030133//transport vesicle;GO:0030133//transport vesicle	-	-	gi|148694386|gb|EDL26333.1|/0/secretogranin III, isoform CRA_a, partial [Mus musculus]
66437	NM_001163243,NM_025562	121.85	117.79	127.13	151.80	118.78	125.01	121.72	128.00	122.62	Fis1	3	K17969|1|2e-71|270|umr:103670131|mitochondrial fission 1 protein	-	-	-	-
67254	NM_144518	121.79	124.58	125.99	134.25	122.95	118.76	121.66	128.49	120.16	2900011O08Rik	3	K19948|1|9e-09|65.1|aag:AaeL_AAEL007011|MICAL-like protein	-	-	-	gi|148664969|gb|EDK97385.1|/9.09224e-110/RIKEN cDNA 2900011O08, isoform CRA_a, partial [Mus musculus]
19293	NM_013645	121.57	122.78	132.53	148.63	108.08	110.76	111.37	137.56	116.49	Pvalb	3	-	GO:0043005//neuron projection;GO:0043231//intracellular membrane-bounded organelle;GO:0032991//macromolecular complex	GO:0042802//identical protein binding;GO:0046872//metal ion binding;GO:0046983//protein dimerization activity	GO:0006874//cellular calcium ion homeostasis	gi|148697718|gb|EDL29665.1|/3.44006e-49/parvalbumin, isoform CRA_b [Mus musculus]
13823	NM_013813	121.55	121.97	122.94	127.55	121.52	119.12	127.27	126.79	122.22	Epb41l3	1	K06107|1|0.0|1620|mmu:13823|erythrocyte membrane protein band 4.1	GO:0033267;GO:0030054//cell junction;GO:0043232;GO:0044425	GO:0005515//protein binding	GO:0030036//actin cytoskeleton organization	gi|148706401|gb|EDL38348.1|/0/erythrocyte protein band 4.1-like 3, isoform CRA_e, partial [Mus musculus]
66259	NM_025451	121.43	115.25	121.94	141.71	110.70	109.36	110.73	118.00	114.90	Camk2n1	2	-	GO:0044297//cell body;GO:0044327//dendritic spine head;GO:0097060//synaptic membrane	GO:0004860//protein kinase inhibitor activity;GO:0016772//transferase activity, transferring phosphorus-containing groups;GO:0019900//kinase binding	GO:0007267//cell-cell signaling;GO:0001933//negative regulation of protein phosphorylation	gi|74152877|dbj|BAB24979.3|/1.14559e-46/unnamed protein product [Mus musculus]
72948	NM_182839	120.95	116.66	119.53	114.35	126.00	128.05	129.26	129.42	130.89	Tppp	2	K20027|1|5e-27|127|nle:100594932|palmitoyltransferase ZDHHC1/11 [EC:2.3.1.225]	GO:0043231//intracellular membrane-bounded organelle;GO:0044444//cytoplasmic part;GO:0015630//microtubule cytoskeleton	GO:0046872//metal ion binding;GO:0008092//cytoskeletal protein binding	GO:0031109//microtubule polymerization or depolymerization;GO:0031334//positive regulation of protein complex assembly	gi|33469051|ref|NP_878259.1|/9.13048e-108/tubulin polymerization-promoting protein [Mus musculus]
67126	NM_025983	120.90	130.31	117.70	134.00	106.31	109.13	97.25	117.27	116.18	Atp5e	3	K02135|1|2e-14|79.3|cge:103162776|F-type H+-transporting ATPase subunit epsilon	GO:0033178//proton-transporting two-sector ATPase complex, catalytic domain;GO:0005753//mitochondrial proton-transporting ATP synthase complex	GO:0019829//cation-transporting ATPase activity	GO:0006818//hydrogen transport;GO:0022900//electron transport chain;GO:0006754//ATP biosynthetic process;GO:0009154//purine ribonucleotide catabolic process;GO:0006839//mitochondrial transport	gi|589957638|ref|XP_006991418.1|/3.52989e-16/PREDICTED: ATP synthase subunit epsilon, mitochondrial-like [Peromyscus maniculatus bairdii]
14580	NM_001131020,NM_010277	120.74	97.46	87.42	92.76	88.73	98.85	86.80	83.65	87.75	Gfap	1	K05640|1|0.0|801|mmu:14580|glial fibrillary acidic protein	GO:0044424;GO:0043234//protein complex;GO:0097386//glial cell projection;GO:0044424;GO:0043234//protein complex;GO:0097386//glial cell projection	GO:0005198//structural molecule activity;GO:0019899//enzyme binding;GO:0005198//structural molecule activity;GO:0019899//enzyme binding	GO:0048167//regulation of synaptic plasticity;GO:0010975//regulation of neuron projection development;GO:0045104//intermediate filament cytoskeleton organization;GO:0010624;GO:0008284//positive regulation of cell proliferation;GO:0001504//neurotransmitter uptake;GO:0033554//cellular response to stress;GO:0043062//extracellular structure organization;GO:0021782//glial cell development;GO:0048708//…	gi|84000448|ref|NP_034407.2|/0/glial fibrillary acidic protein isoform 2 [Mus musculus]
11981	NM_001289445,NM_001289446,NM_015731	120.58	121.91	113.06	112.82	121.71	116.30	118.82	109.84	114.28	Atp9a	1	K01530|1|0.0|1948|mmu:11981|phospholipid-translocating ATPase [EC:3.6.3.1]	GO:0031224//intrinsic component of membrane;GO:0005769//early endosome;GO:0031224//intrinsic component of membrane;GO:0005768//endosome;GO:0031224//intrinsic component of membrane;GO:0005769//early endosome	GO:0032550;GO:0046872//metal ion binding;GO:0005548//phospholipid transporter activity;GO:0008324//cation transmembrane transporter activity;GO:0032550;GO:0046872//metal ion binding;GO:0005548//phospholipid transporter activity;GO:0008324//cation transmembrane transporter activity;GO:0003824//catalytic activity;GO:0032550;GO:0046872//metal ion binding;GO:0005548//phospholipid transporter activity…	GO:0015914//phospholipid transport;GO:0006811//ion transport;GO:0006869//lipid transport;GO:0006811//ion transport;GO:0015914//phospholipid transport	gi|49902622|gb|AAH75718.1|/0/Atp9a protein, partial [Mus musculus]
20312	NM_009142	120.43	109.45	111.26	118.92	116.97	123.69	109.38	113.77	114.54	Cx3cl1	3	K05508|1|0.0|682|mmu:20312|C-X3-C motif chemokine 1	GO:0031224//intrinsic component of membrane;GO:0044421;GO:0044444//cytoplasmic part	GO:0005125//cytokine activity	GO:0001525//angiogenesis;GO:0060078//regulation of postsynaptic membrane potential;GO:0007166//cell surface receptor signaling pathway;GO:0050663//cytokine secretion;GO:0002690//positive regulation of leukocyte chemotaxis;GO:0006915//apoptotic process;GO:0019229//regulation of vasoconstriction;GO:0045123//cellular extravasation;GO:0016338//calcium-independent cell-cell adhesion via plasma membran…	gi|31982017|ref|NP_033168.2|/0/fractalkine precursor [Mus musculus]
59021	NM_021518	119.77	120.94	127.44	135.38	123.91	117.40	128.25	123.82	124.40	Rab2a	3	K07877|1|3e-103|378|lcm:102367697|Ras-related protein Rab-2A	GO:0005793//endoplasmic reticulum-Golgi intermediate compartment;GO:0044297//cell body;GO:0048770;GO:0031090//organelle membrane;GO:0012505//endomembrane system	GO:0032550;GO:0017111//nucleoside-triphosphatase activity	GO:0007265//Ras protein signal transduction;GO:0016482//cytosolic transport;GO:0015031//protein transport;GO:0009154//purine ribonucleotide catabolic process	gi|1588651|prf||2209256A/2.65531e-102/rab2 gene [Gallus gallus]
69981	NM_133718	119.74	118.30	126.77	124.48	117.90	114.39	125.06	116.33	117.63	Tmem30a	4	-	GO:0031224//intrinsic component of membrane;GO:0043231//intracellular membrane-bounded organelle	-	GO:0030030//cell projection organization;GO:0033365//protein localization to organelle;GO:0032527//protein exit from endoplasmic reticulum	gi|17391158|gb|AAH18491.1|/0/Transmembrane protein 30A [Mus musculus]
20740	NM_001177667,NM_001177668,NM_001309460	119.70	121.87	127.25	100.09	123.47	121.99	122.28	119.72	120.01	Sptan1	1	K06114|1|0.0|4717|mmu:20740|spectrin alpha	-	-	-	gi|568913202|ref|XP_006497872.1|/0/PREDICTED: spectrin alpha chain, non-erythrocytic 1 isoform X1 [Mus musculus]
54217	NM_018730	119.57	137.88	120.49	128.64	73.77	127.89	98.76	80.63	89.09	Rpl36	3	K02920|1|2e-48|192|myd:102775437|large subunit ribosomal protein L36e	-	-	-	gi|585689575|ref|XP_006894244.1|/3.60124e-48/PREDICTED: uncharacterized protein LOC102862726 [Elephantulus edwardii]
52906	NM_001177776,NM_026203	119.33	114.23	118.89	115.62	113.69	117.25	116.14	120.95	113.20	Ahi1	1	K16740|1|0.0|1857|rno:308923|jouberin	GO:0070161;GO:0035869//ciliary transition zone;GO:0005813//centrosome;GO:0070161;GO:0035869//ciliary transition zone;GO:0005813//centrosome	-	GO:0034613//cellular protein localization;GO:0002090//regulation of receptor internalization;GO:0006366//transcription from RNA polymerase II promoter;GO:0006915//apoptotic process;GO:0030858//positive regulation of epithelial cell differentiation;GO:0007610//behavior;GO:0007167//enzyme linked receptor protein signaling pathway;GO:0007420//brain development;GO:0003143//embryonic heart tube morpho…	gi|171906571|ref|NP_080479.2|/0/jouberin isoform 1 [Mus musculus]
19896	NM_011287	118.93	125.50	125.54	156.72	123.07	118.69	125.91	124.61	129.91	Rpl10a	2	K02865|1|2e-104|380|pale:102897987|large subunit ribosomal protein L10Ae	GO:0043231//intracellular membrane-bounded organelle;GO:0015934//large ribosomal subunit	GO:0003676//nucleic acid binding;GO:0005198//structural molecule activity	GO:0006412//translation;GO:0019080;GO:0000956//nuclear-transcribed mRNA catabolic process;GO:0006613//cotranslational protein targeting to membrane;GO:0032502//developmental process	gi|531171|gb|AAA86463.1|/1.81658e-103/Csa-19 [Homo sapiens]
18637	NM_011070	118.43	133.26	131.39	142.89	124.10	130.24	121.06	129.33	142.78	Pfdn2	3	K09549|1|6e-58|226|rno:685607|prefoldin subunit 2	GO:0043234//protein complex;GO:0043231//intracellular membrane-bounded organelle;GO:0044444//cytoplasmic part	GO:0005515//protein binding	GO:0006458//'de novo' protein folding	gi|3212116|emb|CAA76760.1|/4.65614e-57/prefoldin subunit 2 [Mus musculus]
54198	NM_017472	118.32	99.29	103.74	133.63	114.24	107.24	108.31	115.41	119.85	Snx3	4	K17918|1|2e-89|332|tup:102479211|sorting nexin-3/12	GO:0005768//endosome;GO:0031090//organelle membrane	GO:1901981//phosphatidylinositol phosphate binding;GO:0019902//phosphatase binding	GO:0044763;GO:0045184//establishment of protein localization;GO:0016192//vesicle-mediated transport	gi|947288638|ref|XP_014446547.1|/1.68255e-88/PREDICTED: sorting nexin-3 [Tupaia chinensis]
12032	NM_001109758,NM_007529	117.93	111.77	105.58	111.40	112.11	111.87	110.00	105.65	102.25	Bcan	1	K06795|1|0.0|1671|mmu:12032|brevican	GO:0044421;GO:0043005//neuron projection;GO:0031012//extracellular matrix;GO:0031224//intrinsic component of membrane;GO:0044421;GO:0043005//neuron projection;GO:0031012//extracellular matrix;GO:0031224//intrinsic component of membrane	GO:0005488//binding;GO:0005488//binding	GO:0022610;GO:0021543//pallium development;GO:0048167//regulation of synaptic plasticity;GO:0022610;GO:0021543//pallium development;GO:0048167//regulation of synaptic plasticity	gi|157951688|ref|NP_031555.2|/0/brevican core protein isoform 1 precursor [Mus musculus]
59022	NM_021519	117.59	111.23	117.90	145.52	102.84	112.96	120.28	119.75	125.23	Edf1	1	K03627|1|3e-78|293|ngi:103741189|putative transcription factor	GO:0005667//transcription factor complex	GO:0003712//transcription cofactor activity;GO:0016741;GO:0001071//nucleic acid binding transcription factor activity;GO:0003677//DNA binding;GO:0008080//N-acetyltransferase activity;GO:0005515//protein binding	GO:0048869//cellular developmental process;GO:0006629//lipid metabolic process;GO:0051099//positive regulation of binding;GO:0003158//endothelium development;GO:0006351//transcription, DNA-templated	gi|148708591|gb|EDL40538.1|/4.53382e-79/mCG14687, partial [Mus musculus]
56736	NM_001164621,NM_001164622,NM_020012	117.48	115.66	123.11	121.57	115.55	108.81	110.19	116.32	117.30	Rnf14	1	K11971|1|0.0|893|mmu:56736|E3 ubiquitin-protein ligase RNF14 [EC:2.3.2.27]	GO:0043231//intracellular membrane-bounded organelle;GO:0043231//intracellular membrane-bounded organelle;GO:0043231//intracellular membrane-bounded organelle	GO:0046914//transition metal ion binding;GO:0016881//acid-amino acid ligase activity;GO:0035258//steroid hormone receptor binding;GO:0046914//transition metal ion binding;GO:0016881//acid-amino acid ligase activity;GO:0035258//steroid hormone receptor binding;GO:0046914//transition metal ion binding;GO:0016881//acid-amino acid ligase activity;GO:0035258//steroid hormone receptor binding	GO:0043627//response to estrogen;GO:0006351//transcription, DNA-templated;GO:0030521//androgen receptor signaling pathway;GO:0043627//response to estrogen;GO:0006351//transcription, DNA-templated;GO:0030521//androgen receptor signaling pathway;GO:0043627//response to estrogen;GO:0006351//transcription, DNA-templated;GO:0030521//androgen receptor signaling pathway	gi|148678143|gb|EDL10090.1|/0/ring finger protein 14, isoform CRA_f [Mus musculus]
68436	NM_001005859,NM_001287581,NM_026724	117.40	119.85	119.90	130.34	105.72	106.48	99.12	101.05	107.47	Rpl34	1	K02915|1|3e-52|206|mmu:68436|large subunit ribosomal protein L34e	GO:0043231//intracellular membrane-bounded organelle;GO:0015934//large ribosomal subunit;GO:0043231//intracellular membrane-bounded organelle;GO:0015934//large ribosomal subunit;GO:0043231//intracellular membrane-bounded organelle;GO:0015934//large ribosomal subunit	GO:0003676//nucleic acid binding;GO:0005198//structural molecule activity;GO:0003676//nucleic acid binding;GO:0005198//structural molecule activity;GO:0003676//nucleic acid binding;GO:0005198//structural molecule activity	GO:0006412//translation;GO:0019080;GO:0000956//nuclear-transcribed mRNA catabolic process;GO:0006613//cotranslational protein targeting to membrane;GO:0006412//translation;GO:0019080;GO:0000956//nuclear-transcribed mRNA catabolic process;GO:0006613//cotranslational protein targeting to membrane;GO:0006412//translation;GO:0019080;GO:0000956//nuclear-transcribed mRNA catabolic process;GO:0006613//c…	gi|725571770|ref|XP_010338387.1|/2.86167e-61/PREDICTED: LOW QUALITY PROTEIN: 60S ribosomal protein L34 [Saimiri boliviensis boliviensis]
18747	NM_001277898,NM_008854	117.27	115.86	111.35	128.85	116.05	111.11	117.95	109.26	114.57	Prkaca	1	K04345|1|0.0|702|mmu:18747|protein kinase A [EC:2.7.11.11]	GO:0031981//nuclear lumen;GO:0043234//protein complex;GO:0005815//microtubule organizing center;GO:0045202//synapse;GO:0044444//cytoplasmic part;GO:0016020//membrane	GO:0004690//cyclic nucleotide-dependent protein kinase activity;GO:0051018//protein kinase A binding;GO:0019900//kinase binding;GO:0032550;GO:0044389//ubiquitin-like protein ligase binding	GO:0001704//formation of primary germ layer;GO:0003006//developmental process involved in reproduction;GO:0001678//cellular glucose homeostasis;GO:0043467//regulation of generation of precursor metabolites and energy;GO:0070830//bicellular tight junction assembly;GO:0035249//synaptic transmission, glutamatergic;GO:0032870//cellular response to hormone stimulus;GO:0010498//proteasomal protein cata…	gi|7110693|ref|NP_032880.1|/0/cAMP-dependent protein kinase catalytic subunit alpha isoform 1 [Mus musculus]
14569	NM_008112	116.91	125.25	123.11	134.14	114.59	116.06	121.13	118.29	117.99	Gdi2	4	K17255|1|0.0|849|rno:29662|Rab GDP dissociation inhibitor	GO:0043231//intracellular membrane-bounded organelle;GO:0044444//cytoplasmic part	GO:0005092//GDP-dissociation inhibitor activity;GO:0051020//GTPase binding	GO:0035556//intracellular signal transduction;GO:0045184//establishment of protein localization;GO:0006810//transport	gi|74151913|dbj|BAE29742.1|/0/unnamed protein product [Mus musculus]
229877	NM_001040690,NM_001286759,NM_145544	116.66	114.75	111.42	120.05	115.26	112.46	114.09	114.76	121.44	Rap1gds1	3	K16739|1|9e-12|57.0|chx:102176913|nuclear distribution protein NudE-like 1;K08332|4|3e-09|67.4|crg:105344622|vacuolar protein 8;K15043|5|3e-07|60.8|apla:101805178|importin subunit alpha-2	-	-	-	gi|100818462|ref|NP_663519.2|/0/rap1 GTPase-GDP dissociation stimulator 1 isoform b [Mus musculus]
13191	NM_001198866,NM_001198867,NM_007835	116.66	119.34	115.40	105.15	115.71	124.14	112.51	111.34	110.55	Dctn1	2	K04648|1|0.0|2088|mmu:13191|dynactin 1	GO:0005815//microtubule organizing center;GO:0030286//dynein complex;GO:0005819//spindle;GO:0000775//chromosome, centromeric region;GO:0005815//microtubule organizing center;GO:0030286//dynein complex;GO:0005819//spindle;GO:0000775//chromosome, centromeric region	GO:0003774//motor activity;GO:0003774//motor activity	GO:0051234//establishment of localization;GO:0044763;GO:0051234//establishment of localization;GO:0044763	gi|568940565|ref|XP_006505554.1|/0/PREDICTED: dynactin subunit 1 isoform X7 [Mus musculus]
56397	NM_001168225,NM_001168226,NM_001168227,NM_001168228,NM_001168229,NM_001168230,NM_019768	116.64	117.41	122.52	132.79	115.81	115.47	121.06	126.91	121.46	Morf4l2	1	K11342|1|3e-163|577|mmu:56397|mortality factor 4-like protein 2	GO:0031981//nuclear lumen;GO:0031981//nuclear lumen;GO:0031981//nuclear lumen;GO:0031981//nuclear lumen;GO:0031981//nuclear lumen;GO:0031981//nuclear lumen;GO:0031981//nuclear lumen	-	GO:0006259//DNA metabolic process;GO:0033554//cellular response to stress;GO:0040007//growth;GO:0051146//striated muscle cell differentiation;GO:0006325//chromatin organization;GO:0006366//transcription from RNA polymerase II promoter;GO:0006259//DNA metabolic process;GO:0033554//cellular response to stress;GO:0040007//growth;GO:0051146//striated muscle cell differentiation;GO:0006325//chromatin …	gi|269996025|ref|NP_062742.4|/2.79305e-162/mortality factor 4-like protein 2 [Mus musculus]
14678	NM_008138	116.43	117.45	109.54	128.74	113.32	125.61	116.93	113.69	113.24	Gnai2	4	K04630|1|0.0|716|nle:100588993|guanine nucleotide-binding protein G(i) subunit alpha	-	-	-	gi|472359423|ref|XP_004399328.1|/0/PREDICTED: guanine nucleotide-binding protein G(i) subunit alpha-2 isoform X1 [Odobenus rosmarus divergens]
107260	NM_134150	116.33	123.05	121.19	126.73	115.17	110.75	106.77	115.41	112.52	Otub1	2	K09602|1|4e-146|520|hgl:101706271|ubiquitin thioesterase protein OTUB1 [EC:3.4.19.12]	GO:0044424	GO:0008238//exopeptidase activity;GO:0044389//ubiquitin-like protein ligase binding;GO:0019783//ubiquitin-like protein-specific protease activity;GO:0032182//ubiquitin-like protein binding	GO:0006302//double-strand break repair;GO:0033183;GO:0016579//protein deubiquitination	gi|635012684|ref|XP_007992591.1|/3.80748e-149/PREDICTED: ubiquitin thioesterase OTUB1 [Chlorocebus sabaeus]
64383	NM_001122765,NM_001122766,NM_022432	116.06	113.85	109.75	125.60	108.21	122.70	120.99	122.52	118.73	Sirt2	1	K11412|1|0.0|696|mmu:64383|NAD-dependent deacetylase sirtuin 2 [EC:3.5.1.-]	GO:0015630//microtubule cytoskeleton;GO:0015630//microtubule cytoskeleton;GO:0015630//microtubule cytoskeleton	GO:0032182//ubiquitin-like protein binding;GO:0046914//transition metal ion binding;GO:0004407//histone deacetylase activity;GO:0000166//nucleotide binding;GO:0043168//anion binding;GO:0019899//enzyme binding;GO:0032182//ubiquitin-like protein binding;GO:0046914//transition metal ion binding;GO:0004407//histone deacetylase activity;GO:0000166//nucleotide binding;GO:0043168//anion binding;GO:00198…	GO:0006351//transcription, DNA-templated;GO:0006476//protein deacetylation;GO:0014706//striated muscle tissue development;GO:0006511//ubiquitin-dependent protein catabolic process;GO:0000087//mitotic M phase;GO:0006351//transcription, DNA-templated;GO:0006476//protein deacetylation;GO:0014706//striated muscle tissue development;GO:0006511//ubiquitin-dependent protein catabolic process;GO:0000087/…	gi|148692167|gb|EDL24114.1|/0/sirtuin 2 (silent mating type information regulation 2, homolog) 2 (S. cerevisiae), isoform CRA_c, partial [Mus musculus]
22334	NM_011695	116.05	119.41	119.00	139.90	116.83	113.86	117.17	115.30	119.48	Vdac2	2	K15040|1|2e-152|541|cge:100761812|voltage-dependent anion channel protein 2	GO:0031966//mitochondrial membrane;GO:0016021//integral component of membrane;GO:0019866//organelle inner membrane;GO:0005759//mitochondrial matrix	GO:0022829//wide pore channel activity;GO:0005244//voltage-gated ion channel activity;GO:0036094//small molecule binding	GO:0097193//intrinsic apoptotic signaling pathway;GO:0031333//negative regulation of protein complex assembly;GO:0006820//anion transport	gi|190200|gb|AAA60144.1|/6.04307e-164/porin, partial [Homo sapiens]
68566	NM_001190385,NM_001190386,NM_026769	116.03	110.71	119.69	132.60	111.96	109.85	114.15	108.64	107.43	Caly	1	K15493|1|8e-116|419|mmu:68566|neuron-specific vesicular protein calcyon	GO:0016021//integral component of membrane;GO:0012506//vesicle membrane;GO:0016021//integral component of membrane;GO:0012506//vesicle membrane;GO:0016021//integral component of membrane;GO:0012506//vesicle membrane	GO:0030276//clathrin binding;GO:0001664//G-protein coupled receptor binding;GO:0030276//clathrin binding;GO:0001664//G-protein coupled receptor binding;GO:0030276//clathrin binding;GO:0001664//G-protein coupled receptor binding	GO:0006901//vesicle coating;GO:0006897//endocytosis;GO:0007186//G-protein coupled receptor signaling pathway;GO:0006901//vesicle coating;GO:0006897//endocytosis;GO:0007186//G-protein coupled receptor signaling pathway;GO:0006901//vesicle coating;GO:0006897//endocytosis;GO:0007186//G-protein coupled receptor signaling pathway	gi|148685949|gb|EDL17896.1|/8.40862e-120/dopamine receptor D1 interacting protein, isoform CRA_b, partial [Mus musculus]
12974	NM_026444	115.89	112.58	114.70	117.61	111.74	110.78	119.48	108.67	111.86	Cs	3	K01647|1|0.0|917|mmu:12974|citrate synthase [EC:2.3.3.1]	-	-	-	-
17999	NM_010890	115.43	114.32	114.89	108.06	112.14	110.51	110.95	114.45	114.94	Nedd4	3	K10591|1|0.0|1770|mmu:17999|E3 ubiquitin-protein ligase NEDD4 [EC:2.3.2.26]	-	-	-	gi|1374782|dbj|BAA12803.1|/0/Nedd4 [Mus musculus]
68585	NM_024226,NM_194051,NM_194052,NM_194053,NM_194054	115.15	114.77	122.89	133.00	119.09	120.56	125.17	131.20	126.48	Rtn4	3	K08288|1|3e-61|239|chx:102186405|protein kinase C substrate 80K-H	GO:0032991//macromolecular complex;GO:0044297//cell body;GO:0042995//cell projection;GO:0031227//intrinsic component of endoplasmic reticulum membrane;GO:0032991//macromolecular complex;GO:0044297//cell body;GO:0042995//cell projection;GO:0031227//intrinsic component of endoplasmic reticulum membrane;GO:0032991//macromolecular complex;GO:0044297//cell body;GO:0042995//cell projection;GO:0031227//…	GO:0005515//protein binding;GO:0005515//protein binding;GO:0005515//protein binding;GO:0005515//protein binding;GO:0005515//protein binding	GO:0014046;GO:0001837//epithelial to mesenchymal transition;GO:0007029//endoplasmic reticulum organization;GO:0031103//axon regeneration;GO:0021545//cranial nerve development;GO:0030308//negative regulation of cell growth;GO:0021799//cerebral cortex radially oriented cell migration;GO:0010001//glial cell differentiation;GO:0019233//sensory perception of pain;GO:0010977//negative regulation of neu…	gi|34610237|ref|NP_918940.1|/0/reticulon-4 isoform D [Mus musculus]
56541	NM_019986	114.54	111.96	112.44	118.50	107.78	111.41	109.68	113.51	117.12	Habp4	3	K19019|1|4e-143|511|mmu:56541|intracellular hyaluronan-binding protein 4	-	-	-	-
56374	NM_029565	114.53	105.89	114.81	131.19	111.37	109.17	110.36	110.43	114.98	Tmem59	3	-	GO:0012505//endomembrane system;GO:0005770//late endosome;GO:0005764//lysosome;GO:0031224//intrinsic component of membrane	GO:0005488//binding;GO:0070011//peptidase activity, acting on L-amino acid peptides	GO:0006914//autophagy	gi|227330571|ref|NP_083841.4|/1.95305e-160/transmembrane protein 59 precursor [Mus musculus]
51789	NM_001110147,NM_001289443,NM_016788	114.29	112.50	108.21	109.62	110.14	115.20	105.09	106.98	106.39	Tnk2	1	K08886|1|0.0|1004|mmu:51789|activated CDC42 kinase 1 [EC:2.7.10.2 2.7.11.1]	GO:0043005//neuron projection;GO:0016020//membrane;GO:0030135//coated vesicle;GO:0044297//cell body;GO:0043234//protein complex;GO:0012505//endomembrane system;GO:0043005//neuron projection;GO:0016020//membrane;GO:0030135//coated vesicle;GO:0044297//cell body;GO:0043234//protein complex;GO:0012505//endomembrane system;GO:0043005//neuron projection;GO:0016020//membrane;GO:0030135//coated vesicle;G…	GO:0032550;GO:0004713//protein tyrosine kinase activity;GO:0019904//protein domain specific binding;GO:0070851//growth factor receptor binding;GO:0043169//cation binding;GO:0032550;GO:0004713//protein tyrosine kinase activity;GO:0019904//protein domain specific binding;GO:0070851//growth factor receptor binding;GO:0043169//cation binding;GO:0032550;GO:0004713//protein tyrosine kinase activity;GO:…	GO:0001934//positive regulation of protein phosphorylation;GO:0048259//regulation of receptor-mediated endocytosis;GO:0001934//positive regulation of protein phosphorylation;GO:0048259//regulation of receptor-mediated endocytosis;GO:0001934//positive regulation of protein phosphorylation;GO:0048259//regulation of receptor-mediated endocytosis	gi|148665389|gb|EDK97805.1|/0/tyrosine kinase, non-receptor, 2, isoform CRA_e, partial [Mus musculus]
64296	NM_022419	114.16	115.17	112.13	112.44	102.29	114.34	99.93	102.80	99.07	Abhd8	3	K13701|1|0.0|744|mmu:64296|abhydrolase domain-containing protein 8	-	GO:0003824//catalytic activity	-	gi|257153457|ref|NP_071864.2|/0/protein ABHD8 [Mus musculus]
12330	NM_001110499,NM_001110500,NM_007597	114.14	118.14	118.64	122.18	121.65	118.27	118.20	129.03	121.66	Canx	1	K08054|1|0.0|1038|mmu:12330|calnexin	GO:0031224//intrinsic component of membrane;GO:0030425//dendrite;GO:0044297//cell body;GO:0031090//organelle membrane;GO:0030529//intracellular ribonucleoprotein complex;GO:0048770;GO:0005783//endoplasmic reticulum;GO:0031224//intrinsic component of membrane;GO:0030425//dendrite;GO:0044297//cell body;GO:0031090//organelle membrane;GO:0030529//intracellular ribonucleoprotein complex;GO:0048770;GO:…	GO:0046872//metal ion binding;GO:0035254//glutamate receptor binding;GO:0046872//metal ion binding;GO:0035254//glutamate receptor binding;GO:0046872//metal ion binding;GO:0035254//glutamate receptor binding	GO:0006457//protein folding;GO:0044767//single-organism developmental process;GO:0006898//receptor-mediated endocytosis;GO:0006457//protein folding;GO:0044767//single-organism developmental process;GO:0006898//receptor-mediated endocytosis;GO:0006457//protein folding;GO:0044767//single-organism developmental process;GO:0006898//receptor-mediated endocytosis	gi|6671664|ref|NP_031623.1|/0/calnexin precursor [Mus musculus]
101739	NM_001290527,NM_133948	113.90	110.52	114.53	122.47	112.22	109.75	111.02	123.98	115.87	Psip1	1	K16641|1|3e-43|179|amj:102569122|hepatoma-derived growth factor	GO:0000790//nuclear chromatin;GO:0000790//nuclear chromatin	GO:0001104//RNA polymerase II transcription cofactor activity;GO:0008134//transcription factor binding;GO:0043566//structure-specific DNA binding;GO:0001104//RNA polymerase II transcription cofactor activity;GO:0008134//transcription factor binding;GO:0043566//structure-specific DNA binding	GO:0006376//mRNA splice site selection;GO:0006950//response to stress;GO:0006366//transcription from RNA polymerase II promoter;GO:0006376//mRNA splice site selection;GO:0006950//response to stress;GO:0006366//transcription from RNA polymerase II promoter	gi|568925923|ref|XP_006537605.1|/1.14194e-128/PREDICTED: PC4 and SFRS1-interacting protein isoform X1 [Mus musculus]
14810	NM_001177656,NM_001177657,NM_008169	113.68	114.47	114.66	108.48	113.90	116.13	105.33	105.78	103.82	Grin1	2	K05208|1|0.0|1882|mmu:14810|glutamate receptor ionotropic, NMDA 1	GO:0033267;GO:0032589//neuron projection membrane;GO:0044420//extracellular matrix component;GO:0008328//ionotropic glutamate receptor complex;GO:0044327//dendritic spine head;GO:0030136//clathrin-coated vesicle;GO:0030313//cell envelope;GO:0097060//synaptic membrane;GO:0033267;GO:0032589//neuron projection membrane;GO:0044420//extracellular matrix component;GO:0008328//ionotropic glutamate recep…	GO:0005231//excitatory extracellular ligand-gated ion channel activity;GO:0005102//receptor binding;GO:0046872//metal ion binding;GO:0005261//cation channel activity;GO:0004970//ionotropic glutamate receptor activity;GO:0046983//protein dimerization activity;GO:0016597//amino acid binding;GO:0005244//voltage-gated ion channel activity;GO:0005231//excitatory extracellular ligand-gated ion channel …	GO:0009636//response to toxic substance;GO:0006805//xenobiotic metabolic process;GO:0001964//startle response;GO:0007631//feeding behavior;GO:0007585//respiratory gaseous exchange;GO:0014075//response to amine;GO:0007215//glutamate receptor signaling pathway;GO:0007416//synapse assembly;GO:0051899//membrane depolarization;GO:0021543//pallium development;GO:0007613//memory;GO:0008306//associative …	gi|294997257|ref|NP_001171127.1|/0/glutamate receptor ionotropic, NMDA 1 isoform 2 [Mus musculus]
76267	NM_146094	113.53	105.17	100.89	106.92	107.69	106.70	107.29	100.95	103.05	Fads1	2	K10224|1|0.0|875|mmu:76267|acyl-CoA (8-3)-desaturase (Delta-5 desaturase) [EC:1.14.19.44]	GO:0043231//intracellular membrane-bounded organelle;GO:0031224//intrinsic component of membrane;GO:0031090//organelle membrane	GO:0046914//transition metal ion binding;GO:0016215//acyl-CoA desaturase activity;GO:0046906//tetrapyrrole binding	GO:0051234//establishment of localization;GO:0006351//transcription, DNA-templated;GO:0001676//long-chain fatty acid metabolic process;GO:0034285;GO:0006091//generation of precursor metabolites and energy;GO:0006633//fatty acid biosynthetic process;GO:0006690//icosanoid metabolic process;GO:0007154//cell communication;GO:0043434//response to peptide hormone;GO:0033273//response to vitamin;GO:0030…	gi|22164784|ref|NP_666206.1|/0/fatty acid desaturase 1 [Mus musculus]
70257	NM_027360	113.38	120.26	132.25	168.36	115.88	133.19	125.86	132.98	122.60	2010107E04Rik	2	K18193|1|5e-28|124|mmu:70257|6.8 kDa mitochondrial proteolipid	GO:0005743//mitochondrial inner membrane;GO:0031224//intrinsic component of membrane	-	-	gi|21312554|ref|NP_081636.1|/4.48092e-27/6.8 kDa mitochondrial proteolipid [Mus musculus]
218490	NM_001170540,NM_145455	113.32	124.48	129.47	134.65	112.94	111.64	120.53	113.95	117.78	Btf3	1	K01527|1|3e-95|350|mmu:218490|nascent polypeptide-associated complex subunit beta	GO:0043231//intracellular membrane-bounded organelle;GO:0043231//intracellular membrane-bounded organelle	GO:0005488//binding	GO:0006351//transcription, DNA-templated;GO:0043009//chordate embryonic development;GO:0006351//transcription, DNA-templated	gi|676274155|gb|KFO28711.1|/1.03161e-95/Transcription factor BTF3 [Fukomys damarensis]
68194	NM_026610	112.77	135.74	134.54	143.95	122.26	118.76	117.87	111.27	128.96	Ndufb4	1	K03960|1|2e-70|265|mmu:68194|NADH dehydrogenase (ubiquinone) 1 beta subcomplex subunit 4	GO:0005746//mitochondrial respiratory chain	-	GO:0006950//response to stress	gi|21314826|ref|NP_080886.1|/1.62033e-69/NADH dehydrogenase [ubiquinone] 1 beta subcomplex subunit 4 [Mus musculus]
18472	NM_013625,NR_037610	112.48	119.41	123.79	113.86	116.33	114.11	121.71	117.46	120.58	Pafah1b1	2	K16794|1|0.0|850|oaa:100078186|platelet-activating factor acetylhydrolase IB subunit alpha	GO:0005818//aster;GO:0031981//nuclear lumen;GO:0072372//primary cilium;GO:0030424//axon;GO:0005875//microtubule associated complex;GO:0005635//nuclear envelope;GO:0005815//microtubule organizing center;GO:0000775//chromosome, centromeric region;GO:0044444//cytoplasmic part;GO:0044297//cell body;GO:0005818//aster;GO:0031981//nuclear lumen;GO:0072372//primary cilium;GO:0030424//axon;GO:0005875//mic…	GO:0016407//acetyltransferase activity;GO:0005539//glycosaminoglycan binding;GO:0042802//identical protein binding;GO:0015631//tubulin binding;GO:0019899//enzyme binding;GO:0045502//dynein binding;GO:0016407//acetyltransferase activity;GO:0005539//glycosaminoglycan binding;GO:0042802//identical protein binding;GO:0015631//tubulin binding;GO:0019899//enzyme binding;GO:0045502//dynein binding	GO:0051301//cell division;GO:0003006//developmental process involved in reproduction;GO:0021952//central nervous system projection neuron axonogenesis;GO:0030316//osteoclast differentiation;GO:0040001//establishment of mitotic spindle localization;GO:0021543//pallium development;GO:0015031//protein transport;GO:0006998//nuclear envelope organization;GO:0016477//cell migration;GO:0044772//mitotic …	gi|7305363|ref|NP_038653.1|/0/platelet-activating factor acetylhydrolase IB subunit alpha [Mus musculus]
381677	NM_001039385	112.42	111.69	107.01	112.47	123.85	117.50	115.09	108.69	105.83	Vgf	1	-	GO:0030141//secretory granule;GO:0044297//cell body;GO:0042995//cell projection;GO:0044421	GO:0005179//hormone activity	GO:0007620//copulation;GO:0048167//regulation of synaptic plasticity;GO:0043434//response to peptide hormone;GO:0030154//cell differentiation;GO:0030072//peptide hormone secretion;GO:0044237//cellular metabolic process;GO:0006950//response to stress;GO:0040014//regulation of multicellular organism growth;GO:0033500//carbohydrate homeostasis	gi|86476054|ref|NP_001034474.1|/3.90392e-130/neurosecretory protein VGF precursor [Mus musculus]
56473	NM_019699	112.25	114.75	97.39	94.13	101.26	113.22	112.63	91.73	101.70	Fads2	1	K10226|1|0.0|929|mmu:56473|acyl-CoA 6-desaturase (Delta-6 desaturase) [EC:1.14.19.3]	GO:0031224//intrinsic component of membrane;GO:0043231//intracellular membrane-bounded organelle;GO:0031090//organelle membrane	GO:0046906//tetrapyrrole binding;GO:0046914//transition metal ion binding;GO:0016215//acyl-CoA desaturase activity	GO:0000038//very long-chain fatty acid metabolic process;GO:0006633//fatty acid biosynthetic process;GO:0006091//generation of precursor metabolites and energy;GO:0051234//establishment of localization	gi|9790071|ref|NP_062673.1|/0/fatty acid desaturase 2 [Mus musculus]
245877	NM_001145970,NM_144941	112.09	111.91	110.89	107.93	109.98	117.83	111.79	120.16	112.46	Map7d1	1	K16806|1|0.0|734|mmu:245877|MAP7 domain-containing protein 1	-	-	-	gi|148698349|gb|EDL30296.1|/0/arginine/proline rich coiled-coil 1, isoform CRA_b, partial [Mus musculus]
14658	NM_001281969,NM_010298	111.98	113.21	123.45	124.65	119.62	111.91	120.87	120.21	118.42	Glrb	1	K05196|1|0.0|879|mmu:14658|glycine receptor beta	GO:0097060//synaptic membrane;GO:0034702//ion channel complex;GO:0097060//synaptic membrane;GO:0034702//ion channel complex	GO:0005253//anion channel activity;GO:0005231//excitatory extracellular ligand-gated ion channel activity;GO:0005237//inhibitory extracellular ligand-gated ion channel activity;GO:0016597//amino acid binding;GO:0005253//anion channel activity;GO:0005231//excitatory extracellular ligand-gated ion channel activity;GO:0005237//inhibitory extracellular ligand-gated ion channel activity;GO:0016597//am…	GO:0048731//system development;GO:0007338//single fertilization;GO:0007186//G-protein coupled receptor signaling pathway;GO:0007270//neuron-neuron synaptic transmission;GO:0015698//inorganic anion transport;GO:0050953//sensory perception of light stimulus;GO:0060004//reflex;GO:0051259//protein oligomerization;GO:0006873//cellular ion homeostasis;GO:0008344//adult locomotory behavior;GO:0048731//s…	gi|31981754|ref|NP_034428.2|/0/glycine receptor subunit beta isoform 1 precursor [Mus musculus]
56486	NM_019749	111.90	111.08	110.28	132.53	118.86	113.70	117.98	112.29	110.22	Gabarap	4	K08341|1|3e-64|248|ngi:103752156|GABA(A) receptor-associated protein	GO:0015630//microtubule cytoskeleton;GO:0000323//lytic vacuole;GO:0005774//vacuolar membrane;GO:0031982//vesicle;GO:0012505//endomembrane system;GO:0005783//endoplasmic reticulum	GO:0005102//receptor binding;GO:0015631//tubulin binding	GO:0012501//programmed cell death;GO:0044248;GO:0007267//cell-cell signaling;GO:0007010//cytoskeleton organization;GO:0006886//intracellular protein transport	gi|149053135|gb|EDM04952.1|/1.70195e-103/gamma-aminobutyric acid receptor associated protein, isoform CRA_b [Rattus norvegicus]
54161	NM_017477,NM_201244	111.80	112.83	113.42	113.19	108.21	109.10	120.38	108.45	108.54	Copg1	2	K17267|1|3e-48|194|ngi:103730333|coatomer subunit gamma	GO:0030120//vesicle coat;GO:0030120//vesicle coat	-	GO:0051645//Golgi localization;GO:0015031//protein transport;GO:0010970//transport along microtubule;GO:0048193//Golgi vesicle transport;GO:0051645//Golgi localization;GO:0015031//protein transport;GO:0010970//transport along microtubule	gi|47059163|ref|NP_957696.1|/4.30049e-56/coatomer subunit gamma-1 isoform 2 [Mus musculus]
269523	NM_009503	111.79	107.47	109.50	110.02	109.94	106.18	112.69	109.75	115.25	Vcp	4	K13525|1|0.0|1454|pale:102890980|transitional endoplasmic reticulum ATPase	GO:0031981//nuclear lumen;GO:0043234//protein complex;GO:0044444//cytoplasmic part;GO:0044427	GO:0043130//ubiquitin binding;GO:0019902//phosphatase binding;GO:0017111//nucleoside-triphosphatase activity;GO:0032550	GO:0006915//apoptotic process;GO:0006301//postreplication repair;GO:0070841;GO:0016482//cytosolic transport;GO:0009154//purine ribonucleotide catabolic process;GO:0032446//protein modification by small protein conjugation;GO:0006984//ER-nucleus signaling pathway;GO:0006886//intracellular protein transport;GO:0043161//proteasome-mediated ubiquitin-dependent protein catabolic process;GO:0031331;GO:…	gi|148670554|gb|EDL02501.1|/0/valosin containing protein, isoform CRA_b, partial [Mus musculus]
18217	NM_008747	111.79	98.45	91.57	121.20	101.52	109.20	97.52	98.82	93.71	Ntsr2	2	K04212|1|0.0|738|mmu:18217|neurotensin receptor 2	GO:0031224//intrinsic component of membrane	GO:0008188//neuropeptide receptor activity	GO:0007267//cell-cell signaling;GO:0007186//G-protein coupled receptor signaling pathway;GO:0006873//cellular ion homeostasis	gi|148666060|gb|EDK98476.1|/0/neurotensin receptor 2, isoform CRA_a [Mus musculus]
171469	NM_134438	111.73	111.13	101.53	119.92	109.14	118.65	109.31	105.19	100.24	Gpr37l1	3	K04244|1|0.0|896|mmu:171469|endothelin type b receptor-like protein 2	GO:0031224//intrinsic component of membrane	GO:0005488//binding;GO:0004888//transmembrane signaling receptor activity	GO:0007166//cell surface receptor signaling pathway	gi|162417988|ref|NP_602320.2|/0/prosaposin receptor GPR37L1 precursor [Mus musculus]
94180	NM_053178	111.71	96.41	99.79	103.16	100.35	106.42	100.44	104.35	95.10	Acsbg1	2	K15013|1|0.0|1455|mmu:94180|long-chain-fatty-acid--CoA ligase ACSBG [EC:6.2.1.3]	GO:0042579//microbody;GO:0031982//vesicle	GO:0032550;GO:0015645//fatty acid ligase activity	GO:0006631//fatty acid metabolic process;GO:0008585//female gonad development;GO:0031960//response to corticosteroid	gi|37360022|dbj|BAC97989.1|/0/mKIAA0631 protein [Mus musculus]
18606	NM_001136077,NM_001285994,NM_001285995,NM_015744	111.61	107.42	115.92	116.85	113.86	128.16	122.97	114.53	127.05	Enpp2	2	K01122|1|0.0|1801|mmu:18606|ectonucleotide pyrophosphatase/phosphodiesterase family member 2 [EC:3.1.4.39]	-	-	-	-
68724	NM_026823	111.57	115.37	99.47	123.29	113.57	110.68	112.51	118.67	120.52	Arl8a	2	K07955|1|4e-100|367|rno:498234|ADP-ribosylation factor-like protein 8	GO:0005764//lysosome;GO:0005770//late endosome;GO:0005819//spindle	GO:0032550;GO:0017111//nucleoside-triphosphatase activity;GO:0015631//tubulin binding	GO:0009154//purine ribonucleotide catabolic process;GO:0000087//mitotic M phase;GO:0035556//intracellular signal transduction	gi|23956194|ref|NP_081099.1|/3.67396e-99/ADP-ribosylation factor-like protein 8A [Mus musculus]
19055	NM_001293622,NM_008913	111.36	109.08	112.29	121.76	106.11	103.88	105.41	105.91	109.73	Ppp3ca	5	K04348|1|0.0|1018|chx:102176770|serine/threonine-protein phosphatase 2B catalytic subunit [EC:3.1.3.16]	GO:0031981//nuclear lumen;GO:0008287//protein serine/threonine phosphatase complex;GO:0031674//I band;GO:0031981//nuclear lumen;GO:0008287//protein serine/threonine phosphatase complex;GO:0031674//I band	GO:0046872//metal ion binding;GO:0004723//calcium-dependent protein serine/threonine phosphatase activity;GO:0046983//protein dimerization activity;GO:0046872//metal ion binding;GO:0004723//calcium-dependent protein serine/threonine phosphatase activity;GO:0046983//protein dimerization activity	GO:0014075//response to amine;GO:0007268//chemical synaptic transmission;GO:0051899//membrane depolarization;GO:0070838//divalent metal ion transport;GO:0006796//phosphate-containing compound metabolic process;GO:0001678//cellular glucose homeostasis;GO:0014733//regulation of skeletal muscle adaptation;GO:0044772//mitotic cell cycle phase transition;GO:0017156//calcium ion regulated exocytosis;GO…	gi|926693529|ref|XP_013819948.1|/0/PREDICTED: serine/threonine-protein phosphatase 2B catalytic subunit alpha isoform [Capra hircus]
66383	NM_025526	111.21	108.09	99.81	119.78	99.05	111.73	113.97	102.98	104.00	Iscu	4	K04488|1|9e-59|229|xtr:394688|nitrogen fixation protein NifU and related proteins;K19195|3|8e-47|189|tsp:Tsp_08151|AT-rich interactive domain-containing protein 4B	-	-	-	-
16504	NM_001290682,NM_008422	111.19	106.30	111.03	104.29	112.69	117.02	99.33	113.88	106.92	Kcnc3	2	K04889|1|0.0|1047|mmu:16504|potassium voltage-gated channel Shaw-related subfamily C member 3	GO:0016021//integral component of membrane;GO:0045202//synapse;GO:0033267;GO:0032589//neuron projection membrane;GO:0043025//neuronal cell body;GO:0045202//synapse;GO:0033267;GO:0032589//neuron projection membrane;GO:0043025//neuronal cell body	GO:0005267//potassium channel activity	GO:0007269//neurotransmitter secretion;GO:0034220//ion transmembrane transport;GO:0030001//metal ion transport;GO:0007269//neurotransmitter secretion	gi|595582357|ref|NP_001277611.1|/0/potassium voltage-gated channel subfamily C member 3 isoform 2 [Mus musculus]
15929	NM_008323	110.95	113.57	104.82	118.01	109.27	104.43	108.53	103.55	100.78	Idh3g	1	K00030|1|0.0|661|mmu:15929|isocitrate dehydrogenase (NAD+) [EC:1.1.1.41]	GO:0031981//nuclear lumen;GO:0030062//mitochondrial tricarboxylic acid cycle enzyme complex	GO:0032550;GO:0046872//metal ion binding;GO:0004448//isocitrate dehydrogenase activity;GO:0000166//nucleotide binding	GO:0043648//dicarboxylic acid metabolic process;GO:0040007//growth;GO:0072350//tricarboxylic acid metabolic process;GO:0009060//aerobic respiration;GO:0019674//NAD metabolic process	gi|6680345|ref|NP_032349.1|/0/isocitrate dehydrogenase [NAD] subunit gamma 1, mitochondrial precursor [Mus musculus]
50884	NM_001290745,NM_016965	110.54	110.07	112.96	113.22	114.58	108.54	116.31	109.70	112.60	Nckap1	3	K05750|1|0.0|2203|mmu:50884|NCK-associated protein 1	GO:0030027//lamellipodium;GO:0044424;GO:0031224//intrinsic component of membrane	GO:0005488//binding	GO:0014020;GO:0031647//regulation of protein stability;GO:0012501//programmed cell death;GO:0001667//ameboidal-type cell migration;GO:0030903//notochord development;GO:0007440//foregut morphogenesis;GO:0030036//actin cytoskeleton organization;GO:0008105//asymmetric protein localization;GO:0030031//cell projection assembly;GO:0008595//anterior/posterior axis specification, embryo;GO:0010171//body …	gi|595582321|ref|NP_001277674.1|/0/nck-associated protein 1 isoform a [Mus musculus]
14470	NM_010261	110.43	113.22	108.76	129.88	106.53	114.47	106.47	103.94	101.41	Rabac1	2	K20359|1|1e-102|375|mmu:14470|PRA1 family protein 1	GO:0030136//clathrin-coated vesicle;GO:0031224//intrinsic component of membrane	GO:0005515//protein binding	GO:0006810//transport	gi|33859558|ref|NP_034391.1|/8.47395e-102/prenylated Rab acceptor protein 1 [Mus musculus]
11964	NM_007508	110.39	111.97	114.35	113.50	110.01	101.94	113.67	107.87	111.07	Atp6v1a	5	K02145|1|0.0|1198|mmu:11964|V-type H+-transporting ATPase subunit A [EC:3.6.3.14]	GO:0043231//intracellular membrane-bounded organelle;GO:0044459;GO:0033176//proton-transporting V-type ATPase complex;GO:0042995//cell projection;GO:0044444//cytoplasmic part	GO:0032550;GO:0019829//cation-transporting ATPase activity	GO:0015988//energy coupled proton transmembrane transport, against electrochemical gradient;GO:0009150//purine ribonucleotide metabolic process	gi|31560731|ref|NP_031534.2|/0/V-type proton ATPase catalytic subunit A [Mus musculus]
216739	NM_001033597,NM_001033598,NM_001033599,NM_144823	110.34	106.68	105.69	100.47	104.70	108.95	107.22	113.20	102.30	Acsl6	1	K01897|1|0.0|1388|mmu:216739|long-chain acyl-CoA synthetase [EC:6.2.1.3]	GO:0042579//microbody;GO:0031966//mitochondrial membrane;GO:0031224//intrinsic component of membrane;GO:0031966//mitochondrial membrane;GO:0031224//intrinsic component of membrane;GO:0044439;GO:0031966//mitochondrial membrane;GO:0031224//intrinsic component of membrane;GO:0044439;GO:0031966//mitochondrial membrane;GO:0031224//intrinsic component of membrane;GO:0044439	GO:0032550;GO:0015645//fatty acid ligase activity;GO:0042802//identical protein binding;GO:0032550;GO:0015645//fatty acid ligase activity;GO:0042802//identical protein binding;GO:0032550;GO:0015645//fatty acid ligase activity;GO:0042802//identical protein binding;GO:0032550;GO:0015645//fatty acid ligase activity;GO:0042802//identical protein binding	GO:0010975//regulation of neuron projection development;GO:0010746;GO:0006631//fatty acid metabolic process;GO:0010866//regulation of triglyceride biosynthetic process;GO:0006644//phospholipid metabolic process;GO:0032868//response to insulin;GO:0010975//regulation of neuron projection development;GO:0010746;GO:0006631//fatty acid metabolic process;GO:0009628//response to abiotic stimulus;GO:0010…	gi|75992913|ref|NP_001028769.1|/0/long-chain-fatty-acid--CoA ligase 6 isoform 2 [Mus musculus]
20085	NM_023133	110.18	114.65	119.61	119.85	97.54	108.46	93.60	108.46	110.38	Rps19	1	K02966|1|5e-76|285|ngi:103744615|small subunit ribosomal protein S19e	GO:0031981//nuclear lumen;GO:0015935//small ribosomal subunit	GO:0019838//growth factor binding;GO:0005198//structural molecule activity	GO:0009605//response to external stimulus;GO:0006412//translation;GO:0022618//ribonucleoprotein complex assembly;GO:0006928//movement of cell or subcellular component;GO:0000956//nuclear-transcribed mRNA catabolic process;GO:0019080;GO:0030099//myeloid cell differentiation;GO:0006613//cotranslational protein targeting to membrane;GO:0006364//rRNA processing	gi|12963511|ref|NP_075622.1|/3.35761e-75/40S ribosomal protein S19 [Mus musculus]
18146	NM_008721	109.87	103.80	101.47	114.35	102.79	100.34	102.03	95.32	93.70	Npdc1	4	K01509|1|1e-69|266|aml:100477610|adenosinetriphosphatase [EC:3.6.1.3];K09367|2|2e-34|149|asn:102370955|POU domain transcription factor, class 5	GO:0031224//intrinsic component of membrane	-	-	gi|31982836|ref|NP_032747.2|/2.31154e-166/neural proliferation differentiation and control protein 1 precursor [Mus musculus]
27226	NM_013737	109.59	108.87	104.83	123.37	112.47	112.26	121.30	108.38	115.80	Pla2g7	5	K01062|1|0.0|896|mmu:27226|platelet-activating factor acetylhydrolase [EC:3.1.1.47]	GO:0034358//plasma lipoprotein particle	GO:0008289//lipid binding;GO:0004623//phospholipase A2 activity	GO:0006629//lipid metabolic process;GO:0006954//inflammatory response;GO:0002690//positive regulation of leukocyte chemotaxis;GO:0034369//plasma lipoprotein particle remodeling;GO:0042161	gi|31980752|ref|NP_038765.2|/0/platelet-activating factor acetylhydrolase precursor [Mus musculus]
67003	NM_025899	109.58	115.32	119.30	120.80	102.90	104.59	109.94	98.73	106.39	Uqcrc2	2	K00415|1|0.0|803|mmu:67003|ubiquinol-cytochrome c reductase core subunit 2	GO:0005746//mitochondrial respiratory chain	GO:0004175//endopeptidase activity;GO:0043169//cation binding;GO:0005515//protein binding	GO:0051234//establishment of localization;GO:0019538//protein metabolic process;GO:0006091//generation of precursor metabolites and energy	gi|22267442|ref|NP_080175.1|/0/cytochrome b-c1 complex subunit 2, mitochondrial precursor [Mus musculus]
50914	NM_016968	109.50	96.99	96.64	109.68	97.68	111.77	98.64	99.39	96.84	Olig1	4	K09085|1|2e-107|392|mmu:50914|class B basic helix-loop-helix protein 1/6/7	GO:0043231//intracellular membrane-bounded organelle;GO:0043234//protein complex	GO:0001071//nucleic acid binding transcription factor activity;GO:0005515//protein binding	GO:0006351//transcription, DNA-templated;GO:0030182//neuron differentiation	gi|59858559|ref|NP_058664.2|/1.45051e-106/oligodendrocyte transcription factor 1 [Mus musculus]
68197	NM_024220	109.33	103.33	125.78	129.37	112.68	96.98	111.06	110.69	112.28	Ndufc2	2	K03968|1|4e-67|256|mmu:68197|NADH dehydrogenase (ubiquinone) 1 subunit C2	GO:0031224//intrinsic component of membrane;GO:0005746//mitochondrial respiratory chain	GO:0050136//NADH dehydrogenase (quinone) activity	GO:0051234//establishment of localization;GO:0022904//respiratory electron transport chain	gi|18859597|ref|NP_077182.1|/2.75637e-66/NADH dehydrogenase [ubiquinone] 1 subunit C2 [Mus musculus]
14609	NM_010288	109.31	100.46	100.37	113.11	105.03	114.21	107.72	102.54	115.62	Gja1	3	K07372|1|0.0|706|fca:101100211|gap junction protein, alpha 1	GO:0000323//lytic vacuole;GO:0005921//gap junction;GO:0043234//protein complex;GO:0043232;GO:0031966//mitochondrial membrane;GO:0000139//Golgi membrane;GO:0044459;GO:0016021//integral component of membrane;GO:0005913//cell-cell adherens junction;GO:0005770//late endosome;GO:0044291//cell-cell contact zone	GO:0060089;GO:0019904//protein domain specific binding;GO:0022829//wide pore channel activity;GO:0015631//tubulin binding	GO:0006461//protein complex assembly;GO:0010467//gene expression;GO:0006954//inflammatory response;GO:0015711//organic anion transport;GO:0002064//epithelial cell development;GO:0001662//behavioral fear response;GO:0030278//regulation of ossification;GO:0019229//regulation of vasoconstriction;GO:0030010//establishment of cell polarity;GO:0009612//response to mechanical stimulus;GO:0043009//chorda…	gi|33286888|gb|AAH55375.1|/0/Gja1 protein [Mus musculus]
18521	NM_001103165,NM_001103166,NM_001174073,NM_011042	109.28	104.78	104.62	123.37	105.26	106.02	102.39	104.56	103.81	Pcbp2	1	K13162|1|0.0|687|bta:540653|poly(rC)-binding protein 2/3/4	GO:0032991//macromolecular complex;GO:0031981//nuclear lumen;GO:0044444//cytoplasmic part;GO:0032991//macromolecular complex;GO:0031981//nuclear lumen;GO:0044444//cytoplasmic part;GO:0032991//macromolecular complex;GO:0031981//nuclear lumen;GO:0044444//cytoplasmic part;GO:0032991//macromolecular complex;GO:0031981//nuclear lumen;GO:0044444//cytoplasmic part	GO:0003676//nucleic acid binding;GO:0044389//ubiquitin-like protein ligase binding;GO:0003676//nucleic acid binding;GO:0044389//ubiquitin-like protein ligase binding;GO:0003676//nucleic acid binding;GO:0044389//ubiquitin-like protein ligase binding;GO:0003676//nucleic acid binding;GO:0044389//ubiquitin-like protein ligase binding	GO:0006952//defense response;GO:0006511//ubiquitin-dependent protein catabolic process;GO:0002698;GO:0000377;GO:0001818//negative regulation of cytokine production;GO:0006952//defense response;GO:0006511//ubiquitin-dependent protein catabolic process;GO:0002698;GO:0000377;GO:0001818//negative regulation of cytokine production;GO:0006952//defense response;GO:0006511//ubiquitin-dependent protein ca…	gi|77736367|ref|NP_001029883.1|/0/poly(rC)-binding protein 2 [Bos taurus]
100503670	NM_016980	109.20	115.23	115.00	124.18	105.04	113.12	106.68	113.45	112.73	Rpl5	2	K02932|1|9e-161|569|tup:102471744|large subunit ribosomal protein L5e	GO:0043234//protein complex;GO:0031981//nuclear lumen;GO:0015934//large ribosomal subunit	GO:0019843//rRNA binding;GO:0005198//structural molecule activity	GO:0010035//response to inorganic substance;GO:0042254//ribosome biogenesis;GO:0010467//gene expression;GO:0010921//regulation of phosphatase activity	gi|947197573|ref|XP_014442064.1|/8.01529e-160/PREDICTED: 60S ribosomal protein L5, partial [Tupaia chinensis]
68135	NM_080635	109.14	115.09	116.64	121.05	101.08	106.33	106.41	109.39	104.24	Eif3h	1	K03247|1|9e-152|538|mmu:68135|translation initiation factor 3 subunit H	GO:0043234//protein complex;GO:0043227//membrane-bounded organelle;GO:0044424	GO:0008135//translation factor activity, RNA binding;GO:0005515//protein binding	GO:0006412//translation	gi|74204153|dbj|BAE39841.1|/7.87558e-151/unnamed protein product [Mus musculus]
67115	NM_025974	108.96	140.74	140.30	141.92	109.88	128.85	109.81	123.79	119.70	Rpl14	2	K02875|1|1e-72|275|mmu:67115|large subunit ribosomal protein L14e	GO:0015934//large ribosomal subunit	GO:0005198//structural molecule activity	GO:0042254//ribosome biogenesis;GO:0010467//gene expression	gi|148690892|gb|EDL22839.1|/1.02604e-71/mCG132493 [Mus musculus]
54208	NM_019419	108.90	121.36	125.43	136.68	111.44	106.57	125.63	119.56	121.03	Arl6ip1	2	-	GO:0071256;GO:0031224//intrinsic component of membrane	-	GO:0006612//protein targeting to membrane	gi|6739575|gb|AAF27313.1|AF172088_1/6.62111e-128/TBX2 protein [Mus musculus]
18002	NM_008683	108.79	119.96	106.21	140.95	102.70	110.91	105.06	118.70	111.26	Nedd8	3	K12158|1|5e-21|102|pale:102893164|ubiquitin-like protein Nedd8	GO:0043231//intracellular membrane-bounded organelle	GO:0044389//ubiquitin-like protein ligase binding	GO:0032446//protein modification by small protein conjugation;GO:0019941//modification-dependent protein catabolic process;GO:0033036;GO:0032502//developmental process;GO:0010033//response to organic substance;GO:0006366//transcription from RNA polymerase II promoter	gi|149063993|gb|EDM14263.1|/3.09476e-24/neural precursor cell expressed, developmentally down-regulated gene 8, isoform CRA_b [Rattus norvegicus]
170729	NM_130893	108.74	99.18	99.99	100.60	98.80	103.71	90.30	97.10	95.84	Scrt1	3	K09219|1|2e-80|304|ngi:103735254|scratch	GO:0043231//intracellular membrane-bounded organelle	GO:0046914//transition metal ion binding;GO:0003676//nucleic acid binding;GO:0001071//nucleic acid binding transcription factor activity	GO:0006351//transcription, DNA-templated	gi|982264581|ref|XP_015310311.1|/1.37928e-79/PREDICTED: transcriptional repressor scratch 1 [Macaca fascicularis]
75608	NM_029362	108.72	114.05	111.65	113.58	97.99	113.53	98.54	106.38	115.09	Chmp4b	3	K12194|1|2e-73|279|mmu:75608|charged multivesicular body protein 4	GO:0005768//endosome	GO:0005488//binding	GO:0044765//single-organism transport;GO:0044763	gi|28077049|ref|NP_083638.1|/1.59573e-72/charged multivesicular body protein 4b [Mus musculus]
381886	NM_001308537,NR_131899	108.57	111.07	129.56	128.30	134.12	109.49	117.45	139.72	113.85	Mrgpra6	1	K08396|1|7e-77|291|mmu:668725|Mas-related G protein-coupled receptor member X	-	-	-	-
67887	NM_026432	108.55	108.07	111.16	118.62	107.43	105.86	108.86	103.85	107.37	Saraf	3	-	GO:0031227//intrinsic component of endoplasmic reticulum membrane	GO:0005262//calcium channel activity	GO:0051924//regulation of calcium ion transport	gi|19353203|gb|AAH24888.1|/1.27265e-135/Tmem66 protein [Mus musculus]
192662	NM_133796	108.45	100.71	97.25	114.96	105.84	109.62	103.82	105.42	108.03	Arhgdia	7	K12462|1|8e-116|417|tup:102490136|Rho GDP-dissociation inhibitor	GO:0044459;GO:0044424	GO:0008047//enzyme activator activity;GO:0005488//binding;GO:0005092//GDP-dissociation inhibitor activity	GO:0019222//regulation of metabolic process;GO:0008104//protein localization;GO:0007265//Ras protein signal transduction	gi|676282170|gb|KFO35713.1|/1.55748e-116/Rho GDP-dissociation inhibitor 1 [Fukomys damarensis]
11951	NM_001161419,NM_007506	108.38	111.24	101.04	130.44	97.89	96.96	95.42	101.57	102.79	Atp5g1	1	K02128|1|9e-55|215|mmu:11951|F-type H+-transporting ATPase subunit c	GO:0031224//intrinsic component of membrane;GO:0033177//proton-transporting two-sector ATPase complex, proton-transporting domain;GO:0005743//mitochondrial inner membrane;GO:0031224//intrinsic component of membrane;GO:0033177//proton-transporting two-sector ATPase complex, proton-transporting domain;GO:0005743//mitochondrial inner membrane	GO:0005488//binding;GO:0015077//monovalent inorganic cation transmembrane transporter activity;GO:0005488//binding;GO:0015077//monovalent inorganic cation transmembrane transporter activity	GO:0097305//response to alcohol;GO:0006754//ATP biosynthetic process;GO:0015988//energy coupled proton transmembrane transport, against electrochemical gradient;GO:0097305//response to alcohol;GO:0006754//ATP biosynthetic process;GO:0015988//energy coupled proton transmembrane transport, against electrochemical gradient	gi|31982497|ref|NP_031532.2|/7.3033e-54/ATP synthase F(0) complex subunit C1, mitochondrial [Mus musculus]
14693	NM_010312	107.88	106.24	99.41	111.12	98.52	97.94	99.28	94.60	97.39	Gnb2	4	K04537|1|0.0|671|ecb:100067486|guanine nucleotide-binding protein G(I)/G(S)/G(T) subunit beta-2	-	-	-	-
225392	NM_153793	107.83	105.16	98.96	110.50	103.16	106.76	100.41	96.94	99.76	Rell2	2	K05156|1|5e-16|88.6|cmk:103177155|tumor necrosis factor receptor superfamily member 19-like	GO:0031224//intrinsic component of membrane;GO:0005578//proteinaceous extracellular matrix	GO:0005515//protein binding	GO:0010810//regulation of cell-substrate adhesion	gi|288541333|ref|NP_722488.2|/2.94633e-147/RELT-like protein 2 [Mus musculus]
13821	NM_001006664,NM_001291120,NM_001291121,NM_001291122,NM_001291123,NM_013510	107.76	107.27	100.70	91.36	102.63	109.78	104.56	104.53	101.06	Epb41l1	4	K06107|1|0.0|1596|mmu:13821|erythrocyte membrane protein band 4.1	GO:0043232;GO:0044425;GO:0032991//macromolecular complex;GO:0043232;GO:0044425;GO:0032991//macromolecular complex;GO:0043232;GO:0044425;GO:0032991//macromolecular complex;GO:0043232;GO:0044425;GO:0032991//macromolecular complex	GO:0008092//cytoskeletal protein binding;GO:0008092//cytoskeletal protein binding;GO:0008092//cytoskeletal protein binding;GO:0008092//cytoskeletal protein binding	GO:0030036//actin cytoskeleton organization;GO:0030036//actin cytoskeleton organization;GO:0030036//actin cytoskeleton organization;GO:0030036//actin cytoskeleton organization	gi|597955325|ref|NP_001278052.1|/0/band 4.1-like protein 1 isoform e [Mus musculus]
64652	NM_022656	107.66	106.45	101.16	97.52	103.81	106.37	103.72	100.70	97.78	Nisch	2	K02603|1|3e-51|207|tsp:Tsp_03951|origin recognition complex subunit 1;K16770|2|1e-13|82.4|acs:100565670|centriolin;K16475|5|7e-13|80.1|crg:105326087|leucine-rich repeat and coiled-coil domain-containing protein 1	GO:0005768//endosome;GO:0016020//membrane	GO:0005543//phospholipid binding;GO:0004930//G-protein coupled receptor activity;GO:0005102//receptor binding	GO:0016477//cell migration;GO:0012501//programmed cell death;GO:0007265//Ras protein signal transduction;GO:0019318//hexose metabolic process;GO:0050804//modulation of synaptic transmission;GO:0015874//norepinephrine transport;GO:0007010//cytoskeleton organization;GO:0008015//blood circulation	gi|114158672|ref|NP_073147.2|/0/nischarin [Mus musculus]
16561	NM_001290995,NM_008441,NM_207682	107.59	108.90	109.46	88.73	111.66	112.64	114.72	110.03	109.85	Kif1b	2	K10392|1|0.0|3175|mmu:16561|kinesin family member 1	GO:0012506//vesicle membrane;GO:0043231//intracellular membrane-bounded organelle;GO:0015630//microtubule cytoskeleton;GO:0042995//cell projection;GO:0012506//vesicle membrane;GO:0043231//intracellular membrane-bounded organelle;GO:0015630//microtubule cytoskeleton;GO:0042995//cell projection	GO:0032550;GO:0000166//nucleotide binding;GO:0046983//protein dimerization activity;GO:0016616//oxidoreductase activity, acting on the CH-OH group of donors, NAD or NADP as acceptor;GO:0003774//motor activity;GO:0008289//lipid binding;GO:0015631//tubulin binding;GO:0032550;GO:0003774//motor activity;GO:0008289//lipid binding;GO:0015631//tubulin binding	GO:0007275//multicellular organism development;GO:0006007//glucose catabolic process;GO:0007268//chemical synaptic transmission;GO:0034643//establishment of mitochondrion localization, microtubule-mediated;GO:0009154//purine ribonucleotide catabolic process;GO:0008088//axo-dendritic transport;GO:0007275//multicellular organism development;GO:0012501//programmed cell death;GO:0007268//chemical syn…	gi|86990460|ref|NP_997565.2|/0/kinesin-like protein KIF1B isoform b [Mus musculus]
19275	NM_008985	107.51	117.17	109.74	105.72	112.05	113.65	107.39	105.22	103.73	Ptprn	2	K07817|1|0.0|1614|mmu:19275|receptor-type tyrosine-protein phosphatase N [EC:3.1.3.48]	GO:0031224//intrinsic component of membrane	GO:0008092//cytoskeletal protein binding;GO:0019899//enzyme binding;GO:0004721//phosphoprotein phosphatase activity	GO:0006979//response to oxidative stress;GO:0035556//intracellular signal transduction;GO:0048545//response to steroid hormone;GO:0046683//response to organophosphorus;GO:0009746;GO:0007167//enzyme linked receptor protein signaling pathway;GO:0006464//cellular protein modification process;GO:0043434//response to peptide hormone;GO:0006796//phosphate-containing compound metabolic process	gi|148667976|gb|EDL00393.1|/0/protein tyrosine phosphatase, receptor type, N, partial [Mus musculus]
14828	NM_001163434,NM_022310	107.46	104.15	108.11	124.25	115.98	142.89	106.54	122.55	140.81	Hspa5	1	K09490|1|0.0|1224|mmu:14828|heat shock 70kDa protein 5	GO:0043234//protein complex;GO:0031227//intrinsic component of endoplasmic reticulum membrane;GO:0048770;GO:0043234//protein complex;GO:0031227//intrinsic component of endoplasmic reticulum membrane;GO:0048770	GO:0004869//cysteine-type endopeptidase inhibitor activity;GO:0046872//metal ion binding;GO:0017111//nucleoside-triphosphatase activity;GO:0032550;GO:0043021//ribonucleoprotein complex binding;GO:0044389//ubiquitin-like protein ligase binding;GO:0004869//cysteine-type endopeptidase inhibitor activity;GO:0046872//metal ion binding;GO:0017111//nucleoside-triphosphatase activity;GO:0032550;GO:004302…	GO:0007179//transforming growth factor beta receptor signaling pathway;GO:0001775//cell activation;GO:0070670//response to interleukin-4;GO:0006915//apoptotic process;GO:0006887//exocytosis;GO:0009790//embryo development;GO:0016567//protein ubiquitination;GO:0030968//endoplasmic reticulum unfolded protein response;GO:0009154//purine ribonucleotide catabolic process;GO:0032268//regulation of cellu…	gi|254540166|ref|NP_071705.3|/0/78 kDa glucose-regulated protein precursor [Mus musculus]
114679	NM_053267	107.27	113.43	102.78	124.27	93.73	105.13	103.35	93.22	102.37	Selm	2	-	-	-	-	-
22335	NM_001198998,NM_011696	107.04	98.56	112.39	128.20	112.02	108.23	110.79	111.59	114.68	Vdac3	1	K15041|1|7e-165|582|mmu:22335|voltage-dependent anion channel protein 3	GO:0031966//mitochondrial membrane;GO:0016021//integral component of membrane;GO:0019866//organelle inner membrane;GO:0005783//endoplasmic reticulum;GO:0031966//mitochondrial membrane;GO:0016021//integral component of membrane;GO:0019866//organelle inner membrane;GO:0005783//endoplasmic reticulum	GO:0022829//wide pore channel activity;GO:0005244//voltage-gated ion channel activity;GO:0036094//small molecule binding;GO:0022829//wide pore channel activity;GO:0005244//voltage-gated ion channel activity	GO:0007611//learning or memory;GO:0006820//anion transport;GO:0006863//purine nucleobase transport;GO:0007268//chemical synaptic transmission;GO:0002209//behavioral defense response;GO:0007611//learning or memory;GO:0006820//anion transport;GO:0007268//chemical synaptic transmission;GO:0002209//behavioral defense response	gi|312222784|ref|NP_001185927.1|/1.50513e-164/voltage-dependent anion-selective channel protein 3 isoform 1 [Mus musculus]
15275	NM_001146100,NM_010438	107.00	101.14	102.48	97.73	103.57	102.66	104.17	102.68	101.55	Hk1	3	K00844|1|0.0|1775|mmu:15275|hexokinase [EC:2.7.1.1]	-	-	-	gi|225735584|ref|NP_001139572.1|/0/hexokinase-1 isoform HK1 [Mus musculus]
70223	NM_001142950,NM_027350	106.56	113.31	110.66	116.16	107.12	100.87	110.65	111.35	112.96	Nars	1	K01893|1|0.0|1114|mmu:70223|asparaginyl-tRNA synthetase [EC:6.1.1.22]	GO:0043231//intracellular membrane-bounded organelle;GO:0043231//intracellular membrane-bounded organelle	GO:0032550;GO:0004812//aminoacyl-tRNA ligase activity;GO:0032550;GO:0004812//aminoacyl-tRNA ligase activity	GO:0006418//tRNA aminoacylation for protein translation;GO:0006418//tRNA aminoacylation for protein translation	gi|219276601|ref|NP_001136422.1|/0/asparagine--tRNA ligase, cytoplasmic isoform 1 [Mus musculus]
26570	NM_011990	106.29	103.91	101.33	115.29	111.14	112.23	109.33	109.16	110.03	Slc7a11	2	K13869|1|0.0|952|mmu:26570|solute carrier family 7 (L-type amino acid transporter), member 11	GO:0043232;GO:0031224//intrinsic component of membrane;GO:0005783//endoplasmic reticulum	GO:0046943//carboxylic acid transmembrane transporter activity	GO:0046942//carboxylic acid transport;GO:0042221//response to chemical;GO:0030168//platelet activation	gi|6756011|ref|NP_036120.1|/0/cystine/glutamate transporter [Mus musculus]
56213	NM_019564	106.00	95.28	97.59	90.14	88.74	81.30	80.56	94.25	83.47	Htra1	3	K08784|1|0.0|915|mmu:56213|HtrA serine peptidase 1 [EC:3.4.21.-]	GO:0044444//cytoplasmic part	GO:0004175//endopeptidase activity;GO:0019838//growth factor binding	GO:0016049//cell growth;GO:0030509//BMP signaling pathway;GO:0019538//protein metabolic process;GO:0007179//transforming growth factor beta receptor signaling pathway	gi|229093139|ref|NP_062510.2|/0/serine protease HTRA1 precursor [Mus musculus]
18738	NM_008850	105.95	109.62	109.32	113.86	106.41	101.00	107.37	111.21	111.81	Pitpna	2	-	-	-	-	-
80515	NR_027827	105.37	103.32	111.68	122.00	104.20	103.17	101.86	109.76	104.89	Chd3os	1	-	-	-	-	-
269642	NM_001001985	105.34	100.43	100.66	93.78	99.49	103.09	93.07	96.20	96.01	Nat8l	3	K18309|1|2e-124|450|mmu:269642|aspartate N-acetyltransferase [EC:2.3.1.17]	GO:0005740//mitochondrial envelope;GO:0005789//endoplasmic reticulum membrane	GO:0008080//N-acetyltransferase activity	GO:0043270//positive regulation of ion transport	gi|134288912|ref|NP_001001985.3|/2.01151e-123/N-acetylaspartate synthetase [Mus musculus]
83965	NM_001168620,NM_032003	105.24	102.29	102.34	105.37	106.71	102.60	110.93	102.85	104.93	Enpp5	1	K18398|1|0.0|994|mmu:83965|ectonucleotide pyrophosphatase/phosphodiesterase family member 5 [EC:3.1.-.-]	GO:0031224//intrinsic component of membrane;GO:0031224//intrinsic component of membrane	GO:0003824//catalytic activity;GO:0003824//catalytic activity	GO:0044763;GO:0044763	gi|14030779|ref|NP_114392.1|/0/ectonucleotide pyrophosphatase/phosphodiesterase family member 5 precursor [Mus musculus]
18221	NM_010948	105.22	108.29	117.20	131.91	113.40	116.76	109.77	130.85	119.67	Nudc	3	-	GO:0043231//intracellular membrane-bounded organelle;GO:0015630//microtubule cytoskeleton	-	GO:0009725//response to hormone;GO:0040023//establishment of nucleus localization;GO:0000087//mitotic M phase	gi|6754910|ref|NP_035078.1|/3.75894e-149/nuclear migration protein nudC [Mus musculus]
68196	NM_024219	104.76	106.54	105.97	134.33	101.18	106.64	111.73	114.44	111.46	Hsbp1	1	K19765|1|1e-34|149|mmu:68196|heat shock factor-binding protein 1	GO:0043231//intracellular membrane-bounded organelle;GO:0043232	GO:0003712//transcription cofactor activity	GO:0050896//response to stimulus;GO:0003012//muscle system process;GO:0006366//transcription from RNA polymerase II promoter	gi|21311873|ref|NP_077181.1|/1.22882e-33/heat shock factor-binding protein 1 [Mus musculus]
594844	NM_001029978	104.71	117.53	111.33	132.20	101.00	112.48	91.88	122.65	107.96	Tceal3	2	-	-	-	-	-
18023	NM_001130450,NM_001130451,NM_001130452,NM_001130453,NM_001130454,NM_008686	104.44	111.81	109.12	105.69	111.61	111.29	105.03	107.64	114.83	Nfe2l1	1	K09040|1|0.0|961|mmu:18023|nuclear factor erythroid 2-related factor 1/3	GO:0031224//intrinsic component of membrane;GO:0043231//intracellular membrane-bounded organelle;GO:0031224//intrinsic component of membrane;GO:0043231//intracellular membrane-bounded organelle;GO:0031224//intrinsic component of membrane;GO:0043231//intracellular membrane-bounded organelle;GO:0031224//intrinsic component of membrane;GO:0043231//intracellular membrane-bounded organelle;GO:0031224/…	GO:0001071//nucleic acid binding transcription factor activity;GO:0003677//DNA binding;GO:0001071//nucleic acid binding transcription factor activity;GO:0003677//DNA binding;GO:0001071//nucleic acid binding transcription factor activity;GO:0003677//DNA binding;GO:0001071//nucleic acid binding transcription factor activity;GO:0003677//DNA binding;GO:0001071//nucleic acid binding transcription fact…	GO:0030099//myeloid cell differentiation;GO:0006351//transcription, DNA-templated;GO:0030099//myeloid cell differentiation;GO:0006351//transcription, DNA-templated;GO:0030099//myeloid cell differentiation;GO:0006351//transcription, DNA-templated;GO:0030099//myeloid cell differentiation;GO:0006351//transcription, DNA-templated;GO:0030099//myeloid cell differentiation;GO:0006351//transcription, DNA…	gi|47847522|dbj|BAD21433.1|/0/mFLJ00380 protein [Mus musculus]
23881	NM_001080794,NM_001080795,NM_001080796,NM_001080797,NM_011816	104.28	100.78	107.61	113.13	102.58	97.72	105.57	109.10	103.07	G3bp2	2	K17265|1|1e-127|461|cmk:103184137|Ras GTPase-activating protein-binding protein 1 [EC:3.6.4.12 3.6.4.13]	GO:0044424;GO:0044424	-	GO:0035556//intracellular signal transduction;GO:0035556//intracellular signal transduction;GO:0035556//intracellular signal transduction;GO:0035556//intracellular signal transduction;GO:0035556//intracellular signal transduction	gi|74216966|dbj|BAE26595.1|/0/unnamed protein product [Mus musculus]
78283	NM_001081124,NM_001313751,NM_001313752,NM_001313753	104.02	103.98	101.85	101.21	95.29	91.26	92.50	105.03	99.74	Map7d2	1	K16807|1|3e-14|84.0|cmk:103178112|MAP7 domain-containing protein 3	-	-	-	-
56367	NM_001039137,NM_001285992,NM_019708	104.00	111.63	114.99	133.16	110.32	112.04	118.08	120.04	120.98	Scoc	1	K20316|1|2e-55|206|cge:100774622|short coiled-coil protein	GO:0043231//intracellular membrane-bounded organelle;GO:0044444//cytoplasmic part;GO:0012505//endomembrane system;GO:0043231//intracellular membrane-bounded organelle;GO:0044444//cytoplasmic part;GO:0012505//endomembrane system;GO:0043231//intracellular membrane-bounded organelle;GO:0044444//cytoplasmic part;GO:0012505//endomembrane system	GO:0005488//binding;GO:0005488//binding;GO:0005488//binding	GO:0010508//positive regulation of autophagy;GO:0010508//positive regulation of autophagy;GO:0010508//positive regulation of autophagy	gi|80475107|gb|AAI08408.1|/7.79217e-56/Scoc protein, partial [Mus musculus]
68094	NM_001114096,NM_001114097,NM_198160	103.56	104.77	105.25	102.70	107.31	111.90	107.47	112.50	109.73	Smarcc2	1	K11649|1|0.0|1620|mmu:68094|SWI/SNF related-matrix-associated actin-dependent regulator of chromatin subfamily C	GO:0031981//nuclear lumen;GO:0090544//BAF-type complex;GO:0090544//BAF-type complex;GO:0031981//nuclear lumen;GO:0031981//nuclear lumen;GO:0090544//BAF-type complex	GO:0003712//transcription cofactor activity;GO:0003676//nucleic acid binding;GO:0005488//binding;GO:0003712//transcription cofactor activity;GO:0003712//transcription cofactor activity;GO:0003676//nucleic acid binding	GO:0048731//system development;GO:0006366//transcription from RNA polymerase II promoter;GO:0034728//nucleosome organization;GO:0016568//chromatin modification;GO:0016568//chromatin modification;GO:0048731//system development;GO:0034728//nucleosome organization;GO:0006366//transcription from RNA polymerase II promoter;GO:0048731//system development;GO:0006366//transcription from RNA polymerase II…	gi|166235123|ref|NP_001107568.1|/0/SWI/SNF complex subunit SMARCC2 isoform 2 [Mus musculus]
22201	NM_001136085,NM_001276316,NM_001276317,NM_009457	103.51	102.31	97.25	101.91	102.07	97.66	101.72	97.72	92.54	Uba1	2	K03178|1|0.0|2082|mmu:22201|ubiquitin-activating enzyme E1 [EC:6.2.1.45]	-	-	-	-
54138	NM_016843	103.46	104.56	107.28	116.09	102.15	102.73	110.13	103.40	108.55	Atxn10	3	K19323|1|0.0|937|mmu:54138|ataxin-10	GO:0043005//neuron projection;GO:0044444//cytoplasmic part;GO:0044297//cell body	GO:0005515//protein binding	GO:0048731//system development;GO:0030030//cell projection organization	gi|83649709|ref|NP_058539.2|/0/ataxin-10 [Mus musculus]
213990	NM_001256431,NM_139153	103.42	106.05	104.42	106.67	100.21	109.77	97.40	95.53	97.02	Agap3	2	K12491|1|4e-166|587|mmu:213990|Arf-GAP with GTPase, ANK repeat and PH domain-containing protein 1/3	GO:0016604//nuclear body	GO:0046914//transition metal ion binding;GO:0032550;GO:0017111//nucleoside-triphosphatase activity;GO:0008047//enzyme activator activity;GO:0043130//ubiquitin binding;GO:0008289//lipid binding	GO:0000302//response to reactive oxygen species;GO:0009411//response to UV;GO:0006511//ubiquitin-dependent protein catabolic process;GO:0032012//regulation of ARF protein signal transduction;GO:0009154//purine ribonucleotide catabolic process;GO:0030575//nuclear body organization;GO:0006606//protein import into nucleus	gi|966936461|ref|XP_014990784.1|/3.80591e-165/PREDICTED: arf-GAP with GTPase, ANK repeat and PH domain-containing protein 3 isoform X3 [Macaca mulatta]
64297	NM_001195774,NM_022420	103.27	97.18	93.64	101.18	97.27	105.23	103.03	99.39	100.84	Gprc5b	2	K04619|1|0.0|702|mmu:64297|G protein-coupled receptor family C group 5 member B	GO:0031224//intrinsic component of membrane;GO:0031988//membrane-bounded vesicle;GO:0031981//nuclear lumen;GO:0031224//intrinsic component of membrane;GO:0031988//membrane-bounded vesicle;GO:0031981//nuclear lumen	GO:0004888//transmembrane signaling receptor activity;GO:0004888//transmembrane signaling receptor activity	GO:0007166//cell surface receptor signaling pathway;GO:0044708//single-organism behavior;GO:0010975//regulation of neuron projection development;GO:0007166//cell surface receptor signaling pathway;GO:0044708//single-organism behavior;GO:0010975//regulation of neuron projection development	gi|307746883|ref|NP_001182703.1|/0/G-protein coupled receptor family C group 5 member B isoform 1 precursor [Mus musculus]
67916	NM_080555	103.17	92.64	92.28	101.87	96.54	101.48	99.30	89.55	96.66	Plpp3	2	K01080|1|1e-161|573|mmu:67916|phosphatidate phosphatase [EC:3.1.3.4]	-	-	-	-
73834	NM_023721	103.06	109.70	111.58	119.40	99.84	102.97	100.67	105.89	109.82	Atp6v1d	2	K02149|1|5e-113|410|rno:299159|V-type H+-transporting ATPase subunit D	GO:0005774//vacuolar membrane	GO:0005488//binding;GO:0015405	GO:0006996//organelle organization;GO:0006818//hydrogen transport;GO:0007169//transmembrane receptor protein tyrosine kinase signaling pathway;GO:0006875//cellular metal ion homeostasis;GO:0044403//symbiosis, encompassing mutualism through parasitism;GO:0015031//protein transport	gi|537155907|gb|ERE72905.1|/3.70191e-115/V-type proton ATPase subunit D-like protein [Cricetulus griseus]
13690	NM_001040131,NM_013507	102.88	109.80	106.19	106.05	110.50	107.83	107.10	112.24	112.67	Eif4g2	2	K03260|1|0.0|1506|cge:100758677|translation initiation factor 4G	-	-	-	-
53379	NM_016806,NM_182650,NR_104468	102.79	100.04	111.60	109.21	107.17	102.88	103.95	116.89	112.38	Hnrnpa2b1	1	K13158|1|1e-102|376|pss:102456185|heterogeneous nuclear ribonucleoprotein A2/B1	GO:0005681//spliceosomal complex;GO:0031981//nuclear lumen;GO:0005681//spliceosomal complex;GO:0031981//nuclear lumen;GO:0005681//spliceosomal complex;GO:0031981//nuclear lumen	GO:0036002//pre-mRNA binding;GO:0003697//single-stranded DNA binding;GO:0036094//small molecule binding;GO:0036002//pre-mRNA binding;GO:0003697//single-stranded DNA binding;GO:0036094//small molecule binding;GO:0036002//pre-mRNA binding;GO:0003697//single-stranded DNA binding;GO:0036094//small molecule binding	GO:0050657;GO:0000398//mRNA splicing, via spliceosome;GO:0050657;GO:0000398//mRNA splicing, via spliceosome;GO:0050657;GO:0000398//mRNA splicing, via spliceosome	gi|148666221|gb|EDK98637.1|/2.87687e-113/mCG119114, isoform CRA_a, partial [Mus musculus]
13002	NM_001271584,NM_001271585,NM_016775,NR_073369	102.72	106.33	103.42	85.98	98.52	100.28	102.13	101.74	96.50	Dnajc5	1	K09525|1|2e-89|334|bacu:103012333|DnaJ homolog subfamily C member 5	-	-	-	-
270162	NM_177769	102.46	96.96	100.30	110.99	96.30	97.63	98.24	102.72	96.74	Elmod1	4	-	GO:0043231//intracellular membrane-bounded organelle;GO:0043232	GO:0008047//enzyme activator activity	GO:0043087//regulation of GTPase activity;GO:0006897//endocytosis	gi|74205490|dbj|BAE21051.1|/0/unnamed protein product [Mus musculus]
20965	NM_001111015,NM_001326560,NM_013681	102.42	95.45	93.65	104.84	99.57	93.38	99.88	93.84	94.24	Syn2	1	K19941|1|0.0|759|mmu:20965|synapsin	GO:0008021//synaptic vesicle;GO:0008021//synaptic vesicle	GO:0032550;GO:0005515//protein binding;GO:0032550;GO:0005515//protein binding	GO:0007269//neurotransmitter secretion;GO:0007269//neurotransmitter secretion	gi|8567410|ref|NP_038709.1|/0/synapsin-2 isoform IIb [Mus musculus]
67869	NM_026420	102.25	105.09	110.61	118.66	99.07	99.11	96.59	104.90	109.87	Paip2	2	-	GO:0044424	GO:0045182//translation regulator activity;GO:0003729//mRNA binding	GO:0006413//translational initiation	gi|148664717|gb|EDK97133.1|/5.35619e-45/polyadenylate-binding protein-interacting protein 2, isoform CRA_b, partial [Mus musculus]
17967	NM_001081445,NM_001113204,NM_001311065,NM_010875	102.24	99.60	96.48	97.47	103.91	105.89	101.40	99.52	100.45	Ncam1	1	K06491|1|0.0|1380|mmu:17967|neural cell adhesion molecule	-	-	-	gi|901694029|ref|NP_001297994.1|/0/neural cell adhesion molecule 1 isoform 4 precursor [Mus musculus]
15361	NM_001025427,NM_001039356,NM_001166535,NM_001166536,NM_001166537,NM_001166539,NM_001166540,NM_001166541,NM_001166542,NM_001166543,NM_001166544,NM_001166545,NM_001166546,NM_016660	102.11	97.41	95.69	105.10	93.98	97.69	91.22	97.72	98.08	Hmga1	1	K09282|1|3e-16|89.7|mmu:15361|high mobility group AT-hook protein 1	GO:0031981//nuclear lumen;GO:0043234//protein complex;GO:0000792//heterochromatin;GO:0044444//cytoplasmic part;GO:0031981//nuclear lumen;GO:0043234//protein complex;GO:0000792//heterochromatin;GO:0044444//cytoplasmic part;GO:0031981//nuclear lumen;GO:0043234//protein complex;GO:0000792//heterochromatin;GO:0044444//cytoplasmic part;GO:0031981//nuclear lumen;GO:0043234//protein complex;GO:0000792//…	GO:0016835//carbon-oxygen lyase activity;GO:0001071//nucleic acid binding transcription factor activity;GO:0042974//retinoic acid receptor binding;GO:0003713//transcription coactivator activity;GO:0043565//sequence-specific DNA binding;GO:0016835//carbon-oxygen lyase activity;GO:0001071//nucleic acid binding transcription factor activity;GO:0042974//retinoic acid receptor binding;GO:0003713//tran…	GO:0090398//cellular senescence;GO:0051707//response to other organism;GO:0008283//cell proliferation;GO:0034728//nucleosome organization;GO:0044764;GO:0006342//chromatin silencing;GO:0065003;GO:0048232//male gamete generation;GO:0048584;GO:0031507//heterochromatin assembly;GO:0006281//DNA repair;GO:0090398//cellular senescence;GO:0051707//response to other organism;GO:0008283//cell proliferation…	gi|625207681|ref|XP_007644976.1|/4.19722e-26/PREDICTED: high mobility group protein HMG-I/HMG-Y isoform X2 [Cricetulus griseus]
12805	NM_001159647,NM_001159648,NM_007727	102.06	101.60	103.30	91.88	101.22	103.98	108.45	103.97	101.69	Cntn1	1	K06759|1|0.0|1959|mmu:12805|contactin 1	GO:0031224//intrinsic component of membrane;GO:0031224//intrinsic component of membrane;GO:0031224//intrinsic component of membrane	GO:0005515//protein binding;GO:0005515//protein binding;GO:0005515//protein binding	GO:0022037//metencephalon development;GO:0022610;GO:0006935//chemotaxis;GO:0002028//regulation of sodium ion transport;GO:0007166//cell surface receptor signaling pathway;GO:0010975//regulation of neuron projection development;GO:0010467//gene expression;GO:0022037//metencephalon development;GO:0022610;GO:0006935//chemotaxis;GO:0002028//regulation of sodium ion transport;GO:0007166//cell surface …	gi|6680954|ref|NP_031753.1|/0/contactin-1 precursor [Mus musculus]
380684	NM_010904	102.05	105.25	104.38	110.34	98.86	106.57	101.05	128.77	103.18	Nefh	3	K04574|1|0.0|1260|mmu:380684|neurofilament heavy polypeptide	-	-	-	gi|124286811|ref|NP_035034.2|/0/neurofilament heavy polypeptide [Mus musculus]
20404	NM_019535	102.00	103.20	102.59	103.21	101.58	97.63	101.51	97.43	106.03	Sh3gl2	2	K11247|1|0.0|704|mmu:20404|endophilin-A	GO:0030665//clathrin-coated vesicle membrane	GO:0005515//protein binding	GO:0031323//regulation of cellular metabolic process;GO:0007173//epidermal growth factor receptor signaling pathway;GO:0048193//Golgi vesicle transport;GO:0006897//endocytosis;GO:0006935//chemotaxis;GO:0007399//nervous system development;GO:0002478	gi|31560792|ref|NP_062408.2|/0/endophilin-A1 [Mus musculus]
75406	NM_029272	101.94	102.34	98.99	115.65	90.08	94.85	93.10	96.88	99.94	Ndufs7	3	K03940|1|2e-94|347|mmu:75406|NADH dehydrogenase (ubiquinone) Fe-S protein 7 [EC:1.6.5.3 1.6.99.3]	GO:0005746//mitochondrial respiratory chain;GO:0044297//cell body;GO:0042995//cell projection	GO:0043169//cation binding;GO:0051536//iron-sulfur cluster binding;GO:0050136//NADH dehydrogenase (quinone) activity;GO:0048037//cofactor binding	GO:0044710;GO:0010257//NADH dehydrogenase complex assembly;GO:0006091//generation of precursor metabolites and energy;GO:0051234//establishment of localization	gi|21312950|ref|NP_083548.1|/1.87568e-93/NADH dehydrogenase [ubiquinone] iron-sulfur protein 7, mitochondrial precursor [Mus musculus]
56772	NM_019914	101.79	111.17	109.49	125.15	102.43	105.96	111.41	107.33	111.28	Mllt11	4	K11421|1|1e-08|65.1|gga:395847|histone-lysine N-methyltransferase SETDB1 [EC:2.1.1.43]	GO:0044464	-	GO:0035556//intracellular signal transduction;GO:0006915//apoptotic process;GO:0010822//positive regulation of mitochondrion organization;GO:0007166//cell surface receptor signaling pathway;GO:0032846;GO:0006351//transcription, DNA-templated	gi|9910124|ref|NP_064298.1|/7.94928e-35/protein AF1q [Mus musculus]
12345	NM_001037761,NM_001271405,NM_009798	101.24	101.93	105.57	115.18	101.70	104.29	106.49	102.25	102.76	Capzb	4	K10365|1|2e-155|551|ssc:100134958|capping protein (actin filament) muscle Z-line, beta	GO:0044291//cell-cell contact zone;GO:0015629//actin cytoskeleton;GO:0030141//secretory granule;GO:0031252//cell leading edge;GO:0031674//I band;GO:0043234//protein complex;GO:0044291//cell-cell contact zone;GO:0015629//actin cytoskeleton;GO:0031252//cell leading edge;GO:0031674//I band;GO:0043234//protein complex;GO:0044291//cell-cell contact zone;GO:0033011//perinuclear theca;GO:0015629//actin …	GO:0003779//actin binding;GO:0015631//tubulin binding;GO:0003779//actin binding;GO:0015631//tubulin binding;GO:0003779//actin binding;GO:0015631//tubulin binding	GO:0007599//hemostasis;GO:0000902//cell morphogenesis;GO:0055002//striated muscle cell development;GO:0030031//cell projection assembly;GO:0051693//actin filament capping;GO:0031111//negative regulation of microtubule polymerization or depolymerization;GO:0000902//cell morphogenesis;GO:0055002//striated muscle cell development;GO:0030031//cell projection assembly;GO:0051693//actin filament cappin…	gi|83649737|ref|NP_001032850.1|/4.8779e-158/F-actin-capping protein subunit beta isoform a [Mus musculus]
606496	NM_001031667	101.19	108.93	110.61	120.81	113.05	116.80	107.78	110.81	113.38	Gsk3a	1	K08822|1|0.0|786|mmu:606496|glycogen synthase kinase 3 alpha [EC:2.7.11.26]	GO:0044444//cytoplasmic part	GO:0004672//protein kinase activity;GO:0051018//protein kinase A binding;GO:0032550	GO:0051347//positive regulation of transferase activity;GO:0010829//negative regulation of glucose transport;GO:0044026//DNA hypermethylation;GO:0048870//cell motility;GO:0008016//regulation of heart contraction;GO:0014070//response to organic cyclic compound;GO:0008217//regulation of blood pressure;GO:0010614//negative regulation of cardiac muscle hypertrophy;GO:0001934//positive regulation of p…	gi|72384361|ref|NP_001026837.1|/0/glycogen synthase kinase-3 alpha [Mus musculus]
21672	NM_001317385,NM_011563	101.18	108.18	102.56	112.55	101.66	103.25	103.12	100.42	102.16	Prdx2	1	K03386|1|2e-111|405|mmu:21672|peroxiredoxin (alkyl hydroperoxide reductase subunit C) [EC:1.11.1.15]	-	-	-	-
109934	NM_001291186,NM_198018,NM_198894,NM_198895	101.13	96.15	93.82	89.94	92.17	94.54	94.51	93.89	92.32	Abr	2	K08878|1|0.0|1623|mdo:100011712|breakpoint cluster region protein [EC:2.7.11.1]	GO:0016020//membrane;GO:0044444//cytoplasmic part;GO:0016020//membrane;GO:0044444//cytoplasmic part;GO:0016020//membrane;GO:0044444//cytoplasmic part	GO:0005088//Ras guanyl-nucleotide exchange factor activity;GO:0008289//lipid binding;GO:0005088//Ras guanyl-nucleotide exchange factor activity;GO:0008289//lipid binding;GO:0005088//Ras guanyl-nucleotide exchange factor activity;GO:0008289//lipid binding	GO:0007010//cytoskeleton organization;GO:0006909//phagocytosis;GO:0007266//Rho protein signal transduction;GO:0007417//central nervous system development;GO:0002695//negative regulation of leukocyte activation;GO:0042471//ear morphogenesis;GO:0006954//inflammatory response;GO:0002237//response to molecule of bacterial origin;GO:0016477//cell migration;GO:0050905//neuromuscular process;GO:0007010/…	gi|37574113|ref|NP_932135.1|/0/active breakpoint cluster region-related protein isoform 1 [Mus musculus]
66494	NM_025596	101.04	96.58	93.11	103.51	101.00	104.70	93.78	98.01	101.67	Prelid1	5	K15588|1|4e-30|134|apla:101789499|histone-lysine N-methyltransferase NSD1 [EC:2.1.1.43];K07912|2|1e-07|59.7|shr:100913460|Ras-related protein Rab-24	GO:0031981//nuclear lumen	-	-	gi|46518501|ref|NP_079872.4|/5.06279e-103/PRELI domain-containing protein 1, mitochondrial precursor [Mus musculus]
114143	NM_033617	100.97	101.31	102.94	119.06	99.18	93.96	98.25	98.50	95.97	Atp6v0b	3	K03661|1|2e-103|377|mmu:114143|V-type H+-transporting ATPase 21kDa proteolipid subunit	GO:0031224//intrinsic component of membrane;GO:0043231//intracellular membrane-bounded organelle;GO:0033176//proton-transporting V-type ATPase complex;GO:0031090//organelle membrane	GO:0015077//monovalent inorganic cation transmembrane transporter activity	GO:0015988//energy coupled proton transmembrane transport, against electrochemical gradient	gi|826307001|ref|XP_012504449.1|/4.91514e-107/PREDICTED: V-type proton ATPase 21 kDa proteolipid subunit [Propithecus coquereli]
114641	NM_001252218,NM_001252219,NM_053257	100.85	101.85	99.65	122.59	91.56	99.46	91.09	104.89	111.51	Rpl31	1	K02910|1|1e-60|235|mmu:665562|large subunit ribosomal protein L31e	GO:0015934//large ribosomal subunit;GO:0015934//large ribosomal subunit;GO:0015934//large ribosomal subunit	GO:0003676//nucleic acid binding;GO:0005198//structural molecule activity;GO:0003676//nucleic acid binding;GO:0005198//structural molecule activity;GO:0003676//nucleic acid binding;GO:0005198//structural molecule activity	GO:0006412//translation;GO:0019080;GO:0000956//nuclear-transcribed mRNA catabolic process;GO:0006613//cotranslational protein targeting to membrane;GO:0006412//translation;GO:0019080;GO:0000956//nuclear-transcribed mRNA catabolic process;GO:0006613//cotranslational protein targeting to membrane;GO:0006412//translation;GO:0019080;GO:0000956//nuclear-transcribed mRNA catabolic process;GO:0006613//c…	gi|148672373|gb|EDL04320.1|/1.08338e-67/mCG49427 [Mus musculus]
68846	NM_176834	100.84	104.08	107.47	119.57	99.79	108.96	95.33	97.92	91.91	Rnf208	2	K11983|1|3e-09|65.5|lcm:102348431|E3 ubiquitin-protein ligase RNF182 [EC:2.3.2.27]	-	-	-	-
14790	NM_013535	100.79	90.47	93.81	112.88	96.04	95.08	93.19	93.22	99.09	Grcc10	1	-	-	-	-	gi|537136500|gb|ERE66552.1|/1.15456e-51/atrophin-1-like protein [Cricetulus griseus]
232910	NM_198613	100.57	107.96	103.05	108.45	87.20	96.69	97.00	95.71	101.99	Ap2s1	2	K11827|1|6e-77|289|lcm:102359311|AP-2 complex subunit sigma-1	GO:0030130//clathrin coat of trans-Golgi network vesicle;GO:0030128//clathrin coat of endocytic vesicle	GO:0022892//substrate-specific transporter activity	GO:0007267//cell-cell signaling;GO:0006901//vesicle coating;GO:0015031//protein transport;GO:0044764;GO:0007173//epidermal growth factor receptor signaling pathway;GO:0050688//regulation of defense response to virus;GO:0006897//endocytosis;GO:0006935//chemotaxis;GO:0002478	gi|803246877|ref|XP_011983440.1|/3.53501e-85/PREDICTED: AP-2 complex subunit sigma isoform X2 [Ovis aries musimon]
66914	NM_001305668,NM_025842	100.53	100.12	96.66	105.32	95.40	95.77	102.33	92.57	102.38	Vps28	1	K12184|1|3e-119|421|mmu:66914|ESCRT-I complex subunit VPS28	GO:0005770//late endosome;GO:0016020//membrane;GO:0005770//late endosome;GO:0016020//membrane	-	GO:0045184//establishment of protein localization;GO:0016567//protein ubiquitination;GO:0045184//establishment of protein localization;GO:0016567//protein ubiquitination	gi|221222832|sp|B5DEN9.1|VPS28_RAT/1.85831e-121/RecName: Full=Vacuolar protein sorting-associated protein 28 homolog
57320	NM_020569	100.42	96.92	99.30	117.84	92.78	100.84	98.28	97.93	98.54	Park7	3	K05687|1|2e-101|371|mmu:57320|protein DJ-1	GO:0043005//neuron projection;GO:0043231//intracellular membrane-bounded organelle;GO:0044444//cytoplasmic part	GO:0016787//hydrolase activity;GO:0016705//oxidoreductase activity, acting on paired donors, with incorporation or reduction of molecular oxygen;GO:0042802//identical protein binding;GO:0016209//antioxidant activity;GO:0003723//RNA binding	GO:0007626//locomotory behavior;GO:0032411//positive regulation of transporter activity;GO:0043066//negative regulation of apoptotic process;GO:0031647//regulation of protein stability;GO:0034614//cellular response to reactive oxygen species;GO:0009566//fertilization;GO:0043393//regulation of protein binding;GO:0001963//synaptic transmission, dopaminergic;GO:0030521//androgen receptor signaling p…	gi|55741460|ref|NP_065594.2|/1.33352e-100/protein DJ-1 [Mus musculus]
72931	NM_001290552,NM_175190,NR_110965	100.21	97.66	103.34	118.74	94.22	90.75	98.88	97.33	93.75	Swi5	1	-	GO:0000790//nuclear chromatin;GO:0000790//nuclear chromatin;GO:0000790//nuclear chromatin	GO:0005488//binding;GO:0005488//binding;GO:0005488//binding	GO:0000725//recombinational repair;GO:0000725//recombinational repair;GO:0000725//recombinational repair	gi|594346510|ref|NP_001277481.1|/5.60107e-56/DNA repair protein SWI5 homolog isoform a [Mus musculus]
19179	NM_008947	100.09	109.31	99.70	114.02	98.66	103.09	104.65	111.46	107.95	Psmc1	3	K03062|1|0.0|783|xtr:733980|26S proteasome regulatory subunit T2	GO:0031981//nuclear lumen;GO:0000502//proteasome complex;GO:0044444//cytoplasmic part	GO:0032550;GO:0017111//nucleoside-triphosphatase activity;GO:0008134//transcription factor binding	GO:0042590//antigen processing and presentation of exogenous peptide antigen via MHC class I;GO:0043161//proteasome-mediated ubiquitin-dependent protein catabolic process;GO:0044772//mitotic cell cycle phase transition;GO:0006915//apoptotic process;GO:0044764;GO:0051320;GO:0016070//RNA metabolic process;GO:0051439//regulation of ubiquitin-protein ligase activity involved in mitotic cell cycle;GO:…	gi|676260928|gb|KFO18267.1|/0/26S protease regulatory subunit 4 [Fukomys damarensis]
104130	NM_019435	100.08	99.04	95.08	115.37	94.57	98.22	89.30	95.13	103.36	Ndufb11	4	K11351|1|3e-84|313|mmu:104130|NADH dehydrogenase (ubiquinone) 1 beta subcomplex subunit 11	GO:0031224//intrinsic component of membrane;GO:0005746//mitochondrial respiratory chain	-	GO:0051234//establishment of localization;GO:0006091//generation of precursor metabolites and energy	gi|158631246|ref|NP_062308.2|/2.21093e-83/NADH dehydrogenase [ubiquinone] 1 beta subcomplex subunit 11, mitochondrial [Mus musculus]
19942	NM_011289	99.90	94.44	96.37	106.18	87.29	94.17	92.65	96.24	91.13	Rpl27	3	K02901|1|5e-65|249|cmy:102936559|large subunit ribosomal protein L27e	GO:0015934//large ribosomal subunit	GO:0005198//structural molecule activity	GO:0006412//translation;GO:0019080;GO:0000956//nuclear-transcribed mRNA catabolic process;GO:0006613//cotranslational protein targeting to membrane	gi|528768520|gb|EPY88179.1|/9.97245e-65/60S ribosomal protein L27-like protein [Camelus ferus]
216848	NM_146019	99.66	97.44	92.91	76.90	92.44	100.33	92.79	90.65	93.35	Chd3	4	K11642|1|0.0|3261|mmu:216848|chromodomain-helicase-DNA-binding protein 3 [EC:3.6.4.12]	GO:0005815//microtubule organizing center;GO:0000118//histone deacetylase complex	GO:0032550;GO:0003676//nucleic acid binding;GO:0046914//transition metal ion binding;GO:0042623//ATPase activity, coupled	GO:0031023//microtubule organizing center organization;GO:0006351//transcription, DNA-templated;GO:0006325//chromatin organization	gi|357527416|ref|NP_666131.3|/0/chromodomain-helicase-DNA-binding protein 3 [Mus musculus]
66046	NM_025316	99.57	108.19	104.81	118.35	99.89	93.45	99.38	100.85	101.66	Ndufb5	2	K03961|1|4e-106|386|mmu:66046|NADH dehydrogenase (ubiquinone) 1 beta subcomplex subunit 5	-	-	-	-
68032	NM_026519	99.55	98.29	95.38	111.39	88.96	92.45	90.15	93.10	94.36	Emc4	3	-	GO:0030176//integral component of endoplasmic reticulum membrane	-	GO:0012501//programmed cell death	gi|507689725|ref|XP_004712730.1|/2.70066e-86/PREDICTED: ER membrane protein complex subunit 4 [Echinops telfairi]
19172	NM_008945	99.52	96.78	99.83	105.22	85.09	91.95	84.79	87.11	96.46	Psmb4	3	K02736|1|1e-151|537|mmu:19172|20S proteasome subunit beta 7 [EC:3.4.25.1]	GO:0043231//intracellular membrane-bounded organelle;GO:0000502//proteasome complex	GO:0004175//endopeptidase activity;GO:0008289//lipid binding	GO:0002437//inflammatory response to antigenic stimulus;GO:0006508//proteolysis	gi|254540082|ref|NP_032971.2|/1.13449e-150/proteasome subunit beta type-4 precursor [Mus musculus]
15081	NM_008211	99.30	90.44	96.99	107.08	85.07	86.10	91.59	94.87	86.98	H3f3b	3	K11253|1|8e-77|290|lve:103081391|histone H3	-	-	-	-
[truncated: 19,099 more rows]
